# Supplementary material for: The prediction of early preeclampsia: Results from a longitudinal proteomics study
Source: PLoS One. 2019 Jun 4;14(6):e0217273. doi: 10.1371/journal.pone.0217273 (PMC6548389; doi:10.1371/journal.pone.0217273)
Supplement: S1 Table — The number in parentheses following the name of each protein (column Predictor Symbols) represents the percentage of folds in which the protein was selected in the best model. Only proteins selected in 10% or more of the 3x67 = 201 folds are listed. ACE2: angiotensin converting enzyme 2; ALCAM: activated leukocyte cell adhesion molecule; AUC: area under the receiver operating characteristic curve; GA: gestational age; gpIIbIIIa: glycoprotein IIb/IIIa; HMG-1: high-mobility group protein 1; MMP: matrix metalloproteinase; early PE: early preeclampsia; MVM: maternal vascular malperfusion; PE: preeclampsia; PlGF: placental growth factor; Siglec-6: sialic acid binding immunoglobulin-like lectin; VEGF121: vascular endothelial growth factor A, isoform 121; vWF: von Willebrand factor. (XLSX) [file pone.0217273.s001.xlsx]

## Sheet: cross-validation
	Outcome	MA_limit	AUC	Sensitivity	Specificity	Predictor Symbols (% inclusion in best combination%)
	Early PE	8 - 16	0.694015	0.376421	0.898039	MMP-7(62%) ; gpIIbIIIa(29%) ; vWF(11%) ; HMG-1(10%)
	Early PE	16.1 - 22	0.895928	0.779768	0.896209	MMP-7(99%) ; gpIIbIIIa(19%)
	Early PE	22.1 - 28	0.895809	0.79215	0.912248	Siglec-6(56%) ; PlGF(55%) ; Activin A(19%) ; VEGF121(16%)
	Early PE	28.1 - 32	0.948204	0.853731	0.912881	ALCAM(44%) ; VEGF121(42%) ; Siglec-6(38%)
