# Supplementary material for: The prediction of early preeclampsia: Results from a longitudinal proteomics study
Source: PLoS One. 2019 Jun 4;14(6):e0217273. doi: 10.1371/journal.pone.0217273 (PMC6548389; doi:10.1371/journal.pone.0217273)
Supplement: S3 Table — List of 76 proteins with significantly different abundance between early preeclampsia with MVM and normal pregnancy (q < 0.1) in at least one interval, after adjustment for body mass index, maternal age, parity and smoking status. FC: linear fold change, with negative values denoting lower levels while positive values denote higher levels in cases than in controls. (XLSX) [file pone.0217273.s003.xlsx]

## Sheet: EarlyPE_MVM
			8-16 (weeks)				16.1-22 (weeks)				22.1-28 (weeks)				28.1-32 (weeks)
SYMBOL	Name	FC	p	q	Sig.	FC	p	q	Sig.	FC	p	q	Sig.	FC	p	q	Sig.
gpIIbIIIa	Integrin alpha-IIb: beta-3 complex	2.027	0	0.002	Yes	1.778	0	0	Yes	1.366	0.0482	0.472	No	2.112	0	0.004	Yes
MMP-7	Matrilysin	1.353	0	0	Yes	1.576	0	0	Yes	1.227	0.0348	0.44	No	1.344	0.019	0.216	No
MMP-12	Macrophage metalloelastase	-1.266	0.0023	0.226	No	-1.338	0	0	Yes	-1.362	0	0.001	Yes	-1.265	0.0044	0.098	Yes
Activin A	Inhibin beta A chain	1.01	0.9051	0.997	No	1.289	0.0003	0.03	Yes	1.783	0	0	Yes	2.337	0	0.001	Yes
IL-1 R4	Interleukin-1 receptor-like 1	1.01	0.8816	0.993	No	1.255	0.0007	0.049	Yes	1.323	0	0.002	Yes	1.364	0.0004	0.021	Yes
Siglec-6	Sialic acid-binding Ig-like lectin 6	1.036	0.7727	0.953	No	1.639	0	0	Yes	3.747	0	0	Yes	4.624	0	0	Yes
FCN2	Ficolin-2	-1.144	0.0023	0.226	No	-1.15	0.0012	0.06	Yes	-1.25	0	0.002	Yes	-1.399	0	0.003	Yes
Eotaxin	Eotaxin	1.11	0.0481	0.494	No	1.157	0.0012	0.06	Yes	1.233	0.0001	0.011	Yes	1.208	0.0124	0.179	No
DAN	Neuroblastoma suppressor of tumorigenicity 1	1.08	0.0297	0.479	No	1.112	0.001	0.059	Yes	1.156	0.0049	0.157	No	1.209	0.0043	0.098	Yes
COX-2	Prostaglandin G/H synthase 2	1.162	0.0049	0.244	No	1.158	0.0012	0.06	Yes	1.069	0.2695	0.876	No	-1.037	0.7329	0.934	No
MCP-1	C-C motif chemokine 2	1.17	0.0023	0.226	No	1.192	0.0008	0.052	Yes	1.127	0.0414	0.459	No	1.036	0.6803	0.921	No
Factor B	Complement factor B	-1.053	0.0263	0.479	No	-1.086	0.0004	0.034	Yes	-1.081	0.0088	0.188	No	-1.111	0.0069	0.128	No
SAA	Serum amyloid A-1 protein	-2.135	0.0049	0.244	No	-2.254	0.0007	0.049	Yes	-1.508	0.11	0.687	No	-1.639	0.1187	0.512	No
TIMP-2	Metalloproteinase inhibitor 2	1.034	0.2577	0.802	No	1.12	0.0012	0.06	Yes	1.057	0.2082	0.811	No	1.126	0.022	0.232	No
HMG-1	High mobility group protein B1	1.116	0.0849	0.569	No	1.212	0.0003	0.03	Yes	1.111	0.1696	0.77	No	-1.02	0.8438	0.973	No
Glutathione S-transferase Pi	Glutathione S-transferase P	-1.127	0.0045	0.244	No	-1.161	0.0006	0.047	Yes	-1.075	0.1549	0.755	No	-1.04	0.5879	0.873	No
BMP-1	Bone morphogenetic protein 1	1.161	0.0017	0.226	No	1.205	0	0.002	Yes	-1.002	0.9704	0.996	No	1.033	0.6907	0.924	No
STX1a	Syntaxin-1A	1.077	0.0586	0.524	No	1.131	0.0007	0.049	Yes	1.045	0.3307	0.922	No	1.006	0.886	0.974	No
sFRP-3	Secreted frizzled-related protein 3	-1.058	0.0202	0.455	No	-1.104	0.0002	0.03	Yes	-1.064	0.0459	0.472	No	-1.039	0.4461	0.826	No
RAN	GTP-binding nuclear protein Ran	1.367	0.0145	0.388	No	1.67	0	0.006	Yes	1.259	0.2199	0.828	No	1.06	0.7946	0.954	No
PPID	Peptidyl-prolyl cis-trans isomerase D	1.35	0.0349	0.479	No	1.721	0.0004	0.034	Yes	1.253	0.2467	0.849	No	1.037	0.8878	0.974	No
CDK8/cyclin C	Cyclin-dependent kinase 8:Cyclin-C complex	1.162	0.0014	0.226	No	1.195	0.0001	0.017	Yes	1.105	0.1322	0.711	No	1.128	0.092	0.469	No
DRAK2	Serine/threonine-protein kinase 17B	1.018	0.5622	0.875	No	1.105	0.0006	0.047	Yes	-1	0.9975	0.998	No	-1.004	0.9125	0.976	No
MMP-2	72 kDa type IV collagenase	1.021	0.5673	0.875	No	1.094	0.0124	0.316	No	1.138	0.0015	0.079	Yes	1.231	0.0009	0.032	Yes
Coagulation Factor IX	Coagulation factor IX	-1.032	0.0953	0.586	No	1.015	0.4318	0.946	No	-1.073	0.0007	0.052	Yes	-1.101	0.0021	0.069	Yes
Nidogen	Nidogen-1	1.022	0.5085	0.875	No	1.039	0.3	0.894	No	1.161	0.0008	0.052	Yes	1.219	0.0029	0.085	Yes
PlGF	Placenta growth factor	-1.147	0.0846	0.569	No	-1.281	0.003	0.127	No	-2.133	0	0	Yes	-2.458	0	0.001	Yes
Coagulation Factor XI	Coagulation Factor XI	-1.067	0.1279	0.623	No	-1.077	0.0523	0.65	No	-1.173	0.0003	0.027	Yes	-1.248	0.0001	0.004	Yes
sTie-1	Tyrosine-protein kinase receptor Tie-1, soluble	-1.034	0.3917	0.862	No	-1.033	0.4411	0.946	No	-1.208	0.0002	0.021	Yes	-1.266	0	0.004	Yes
LBP	Lipopolysaccharide-binding protein	-1.153	0.0358	0.479	No	-1.095	0.1322	0.783	No	-1.261	0.0006	0.044	Yes	-1.424	0.0003	0.015	Yes
VEGF121	Vascular endothelial growth factor A, isoform 121	-1.128	0.0885	0.569	No	-1.181	0.0111	0.298	No	-1.607	0	0	Yes	-1.941	0	0	Yes
Coagulation Factor IXab	Coagulation factor IXab	-1.028	0.1527	0.679	No	1.006	0.757	0.993	No	-1.071	0.0012	0.07	Yes	-1.118	0.0007	0.029	Yes
Stanniocalcin-1	Stanniocalcin-1	-1.134	0.028	0.479	No	1.06	0.3323	0.911	No	1.289	0.0021	0.091	Yes	1.478	0.0036	0.091	Yes
OMD	Osteomodulin	-1.031	0.581	0.875	No	1.074	0.1668	0.812	No	1.198	0.0005	0.041	Yes	1.432	0	0.004	Yes
PAI-1	Plasminogen activator inhibitor 1	1.098	0.1892	0.734	No	-1.017	0.7487	0.993	No	1.238	0.0015	0.079	Yes	1.27	0.0054	0.111	No
Cadherin E	Cadherin-1	1.002	0.9532	0.998	No	1.041	0.1264	0.781	No	1.09	0.0013	0.076	Yes	1.086	0.0335	0.302	No
TFPI	Tissue factor pathway inhibitor	1.014	0.6142	0.875	No	-1.016	0.5651	0.973	No	1.114	0.002	0.091	Yes	1.1	0.0473	0.361	No
Midkine	Midkine	1.056	0.2334	0.787	No	1.025	0.5744	0.976	No	1.214	0.0005	0.043	Yes	1.193	0.0142	0.185	No
annexin I	Annexin A1	1.057	0.3548	0.847	No	1.031	0.5645	0.973	No	1.218	0.0019	0.089	Yes	1.12	0.2238	0.669	No
SDF-1	Stromal cell-derived factor 1	1.044	0.1938	0.737	No	1.045	0.1337	0.783	No	1.147	0.0005	0.041	Yes	1.137	0.0166	0.204	No
Cripto	Teratocarcinoma-derived growth factor 1	1.071	0.0444	0.494	No	1.047	0.115	0.762	No	1.116	0.0017	0.082	Yes	1.076	0.1651	0.586	No
Growth hormone receptor	Growth hormone receptor	1.05	0.297	0.821	No	-1.005	0.8881	0.997	No	-1.147	0.0002	0.021	Yes	-1.173	0.0079	0.132	No
ART	Agouti-related protein	1.013	0.7759	0.953	No	1.101	0.0369	0.608	No	1.193	0.001	0.062	Yes	1.162	0.0535	0.388	No
vWF	von Willebrand factor	1.388	0.0108	0.358	No	1.165	0.187	0.835	No	1.039	0.733	0.996	No	1.878	0.0002	0.013	Yes
tPA	Tissue-type plasminogen activator	1.01	0.7841	0.957	No	1.027	0.5226	0.958	No	1.089	0.1485	0.739	No	1.292	0.0034	0.089	Yes
IL-6	Interleukin-6	1.116	0.092	0.578	No	1.086	0.1963	0.835	No	1.072	0.266	0.876	No	1.435	0	0.002	Yes
Angiotensinogen	Angiotensinogen	-1.029	0.5544	0.875	No	1.023	0.4409	0.946	No	-1.102	0.0088	0.188	No	-1.187	0.0006	0.027	Yes
b2-Microglobulin	Beta-2-microglobulin	1.01	0.7663	0.953	No	1.03	0.3225	0.897	No	1.062	0.0691	0.577	No	1.213	0.0008	0.032	Yes
Fibronectin	Fibronectin	1.156	0.0186	0.446	No	1.061	0.2928	0.893	No	1.121	0.0321	0.44	No	1.509	0	0.001	Yes
HSP 60	60 kDa heat shock protein, mitochondrial	1.295	0.0035	0.244	No	1.131	0.1422	0.796	No	1.073	0.5166	0.996	No	1.497	0.0008	0.032	Yes
PDGF-BB	Platelet-derived growth factor subunit B	1.238	0.0027	0.231	No	1.105	0.2323	0.845	No	1.271	0.021	0.333	No	1.471	0.0023	0.075	Yes
Cystatin C	Cystatin-C	1.041	0.2538	0.802	No	1.062	0.0478	0.643	No	1.088	0.0316	0.44	No	1.197	0.003	0.085	Yes
SPINT2	Kunitz-type protease inhibitor 2	1.166	0.0019	0.226	No	1.004	0.9243	0.997	No	1.113	0.0347	0.44	No	1.224	0.0041	0.098	Yes
Ficolin-3	Ficolin-3	-1.094	0.1426	0.663	No	-1.072	0.1975	0.835	No	-1.153	0.0334	0.44	No	-1.424	0.0001	0.008	Yes
TIMP-3	Metalloproteinase inhibitor 3	1.182	0.0825	0.569	No	1.023	0.7885	0.993	No	1.307	0.0172	0.288	No	1.696	0.0002	0.014	Yes
ALCAM	CD166 antigen	-1.05	0.1299	0.626	No	-1.022	0.3814	0.93	No	-1.093	0.0088	0.188	No	-1.211	0	0.002	Yes
IP-10	C-X-C motif chemokine 10	-1.048	0.4693	0.875	No	1.053	0.4522	0.946	No	1.115	0.0477	0.472	No	1.312	0.0045	0.1	Yes
Factor D	Complement factor D	1.016	0.3737	0.855	No	1.004	0.8924	0.997	No	1.055	0.0374	0.448	No	1.102	0.0034	0.089	Yes
TrATPase	Tartrate-resistant acid phosphatase type 5	-1.004	0.9399	0.998	No	1.026	0.5118	0.956	No	1.131	0.0107	0.211	No	1.195	0.0026	0.079	Yes
SCGF-beta	Stem Cell Growth Factor-beta	-1.045	0.2291	0.778	No	-1.049	0.2104	0.837	No	1.062	0.2013	0.8	No	1.26	0.0005	0.024	Yes
SCGF-alpha	Stem Cell Growth Factor-alpha	-1.056	0.1995	0.746	No	-1.056	0.2393	0.853	No	1.071	0.2143	0.82	No	1.303	0.0005	0.024	Yes
Heparin cofactor II	Heparin cofactor 2	-1.074	0.0461	0.494	No	-1.06	0.115	0.762	No	-1.102	0.0109	0.211	No	-1.198	0.0032	0.087	Yes
ERAB	3-hydroxyacyl-CoA dehydrogenase type-2	1.286	0.0423	0.494	No	1.043	0.69	0.993	No	1.05	0.6901	0.996	No	1.485	0.0035	0.089	Yes
CNTFR alpha	Ciliary neurotrophic factor receptor subunit alpha	1.009	0.8401	0.979	No	1.013	0.7301	0.993	No	-1.06	0.2565	0.864	No	-1.198	0.0025	0.077	Yes
IL-22BP	Interleukin-22 receptor subunit alpha-2	-1.125	0.0669	0.535	No	-1.038	0.4441	0.946	No	-1.153	0.0369	0.448	No	-1.309	0.0015	0.051	Yes
Notch 1	Neurogenic locus notch homolog protein 1	-1.028	0.2534	0.802	No	-1.016	0.4359	0.946	No	-1.054	0.0269	0.403	No	-1.129	0.0001	0.008	Yes
Cyclophilin F	Peptidyl-prolyl cis-trans isomerase F, mitochondrial	1.229	0.0658	0.535	No	1.033	0.7333	0.993	No	1.077	0.5566	0.996	No	1.631	0.0004	0.02	Yes
GP1BA	Platelet glycoprotein Ib alpha chain	-1.065	0.081	0.566	No	-1.09	0.0051	0.185	No	-1.124	0.0038	0.129	No	-1.191	0.0013	0.046	Yes
NID2	Nidogen-2	1.032	0.4416	0.875	No	-1.002	0.95	0.997	No	1.147	0.0033	0.124	No	1.226	0.0044	0.098	Yes
PGCB	Brevican core protein	1.036	0.4403	0.875	No	1.069	0.1172	0.762	No	1.108	0.0089	0.188	No	1.229	0.0001	0.008	Yes
FSTL3	Follistatin-related protein 3	-1.048	0.2498	0.802	No	1.071	0.1594	0.812	No	1.209	0.003	0.116	No	1.327	0.0001	0.008	Yes
FN1.3	Fibronectin Fragment 3	1.172	0.011	0.358	No	1.094	0.1231	0.769	No	1.126	0.048	0.472	No	1.575	0	0.001	Yes
ETHE1	Persulfide dioxygenase ETHE1, mitochondrial	-1.051	0.3026	0.826	No	-1.088	0.0596	0.653	No	-1.095	0.0803	0.616	No	-1.255	0.001	0.036	Yes
CONA1	Collagen alpha-1(XXIII) chain	1.233	0.0597	0.529	No	1.074	0.4256	0.946	No	1.101	0.378	0.954	No	1.422	0.0027	0.08	Yes
NLGNX	Neuroligin-4, X-linked	-1.039	0.4829	0.875	No	1.046	0.396	0.937	No	1.164	0.02	0.324	No	1.238	0.0038	0.093	Yes
Kininogen, HMW	Kininogen-1	-1.056	0.1084	0.601	No	-1.077	0.0223	0.457	No	-1.13	0.0029	0.115	No	-1.181	0.0004	0.02	Yes
