# Supplementary material for: The prediction of early preeclampsia: Results from a longitudinal proteomics study
Source: PLoS One. 2019 Jun 4;14(6):e0217273. doi: 10.1371/journal.pone.0217273 (PMC6548389; doi:10.1371/journal.pone.0217273)
Supplement: S4 Table — List of 130 proteins with significantly different abundance between severe early preeclampsia and normal pregnancy (q < 0.1) in at least one interval, after adjustment for body mass index, maternal age, parity and smoking status. FC: linear fold change, with negative values denoting lower levels while positive values denote higher levels in cases than in controls. (XLSX) [file pone.0217273.s004.xlsx]

## Sheet: EarlyPE_Severe
			8-16 (weeks)				16.1-22 (weeks)				22.1-28 (weeks)				28.1-32 (weeks)
SYMBOL	Name	FC	p	q	Sig.	FC	p	q	Sig.	FC	p	q	Sig.	FC	p	q	Sig.
gpIIbIIIa	Integrin alpha-IIb: beta-3 complex	2.166	0	0.001	Yes	2.099	0	0	Yes	1.419	0.0223	0.488	No	2.34	0	0	Yes
MMP-7	Matrilysin	1.378	0	0	Yes	1.539	0	0	Yes	1.228	0.0306	0.583	No	1.318	0.0237	0.159	No
Glutathione S-transferase Pi	Glutathione S-transferase P	-1.171	0.0002	0.088	Yes	-1.158	0.0007	0.044	Yes	-1.103	0.0502	0.664	No	-1.007	0.92	0.972	No
Activin A	Inhibin beta A chain	1.025	0.7646	0.984	No	1.302	0.0002	0.03	Yes	1.76	0	0	Yes	2.421	0	0	Yes
PlGF	Placenta growth factor	-1.084	0.3163	0.912	No	-1.287	0.0022	0.093	Yes	-2.016	0	0	Yes	-2.324	0	0	Yes
VEGF121	Vascular endothelial growth factor A, isoform 121	-1.17	0.0274	0.53	No	-1.221	0.0022	0.093	Yes	-1.555	0	0	Yes	-1.922	0	0	Yes
IL-1 R4	Interleukin-1 receptor-like 1	1.085	0.2306	0.871	No	1.266	0.0004	0.03	Yes	1.299	0	0.008	Yes	1.314	0.0006	0.016	Yes
Siglec-6	Sialic acid-binding Ig-like lectin 6	1.026	0.8325	0.994	No	1.552	0	0.001	Yes	3.391	0	0	Yes	4.579	0	0	Yes
MMP-12	Macrophage metalloelastase	-1.174	0.0373	0.55	No	-1.223	0.0003	0.03	Yes	-1.213	0.0025	0.191	No	-1.279	0.001	0.021	Yes
RBP	Retinol-binding protein 4	1.051	0.1264	0.756	No	1.106	0.0016	0.079	Yes	1.057	0.0883	0.77	No	1.145	0.002	0.033	Yes
MCP-1	C-C motif chemokine 2	1.144	0.0086	0.42	No	1.178	0.0019	0.087	Yes	1.088	0.1431	0.879	No	-1.017	0.8221	0.912	No
C4b	Complement C4b	-1.379	0.0033	0.306	No	-1.431	0.0011	0.063	Yes	-1.269	0.0906	0.77	No	-1.102	0.5655	0.792	No
Glutamate carboxypeptidase	Cytosolic non-specific dipeptidase	1.132	0.0015	0.236	No	1.135	0.0004	0.03	Yes	1.062	0.2228	0.951	No	1.116	0.1082	0.356	No
BMP-1	Bone morphogenetic protein 1	1.179	0.0007	0.15	No	1.175	0.0001	0.015	Yes	1.026	0.6795	0.994	No	-1.053	0.5025	0.746	No
CD27	CD27 antigen	1.001	0.9661	0.995	No	1.131	0.0017	0.079	Yes	1.034	0.3393	0.994	No	1.123	0.0202	0.155	No
STX1a	Syntaxin-1A	1.067	0.1006	0.726	No	1.173	0	0.002	Yes	1.031	0.4901	0.994	No	1.036	0.4001	0.68	No
Calcineurin B a	Calcineurin subunit B type 1	1.021	0.5339	0.973	No	1.131	0.0003	0.03	Yes	1.015	0.6447	0.994	No	1.075	0.0385	0.209	No
Cadherin-6	Cadherin-6	1.04	0.2861	0.893	No	1.138	0.0004	0.031	Yes	1.013	0.7401	0.994	No	1.068	0.1692	0.428	No
RAN	GTP-binding nuclear protein Ran	1.333	0.0264	0.53	No	1.476	0.0016	0.079	Yes	1.326	0.1387	0.869	No	1.282	0.237	0.503	No
OBCAM	Opioid-binding protein/cell adhesion molecule	1.022	0.4267	0.955	No	1.118	0.0001	0.015	Yes	1.009	0.7245	0.994	No	1.045	0.1472	0.4	No
cGMP-stimulated PDE	cGMP-dependent 3',5'-cyclic phosphodiesterase	1.023	0.4385	0.956	No	1.124	0.0003	0.03	Yes	1.017	0.5902	0.994	No	1.088	0.0114	0.106	No
PPID	Peptidyl-prolyl cis-trans isomerase D	1.526	0.0037	0.323	No	1.713	0.0003	0.03	Yes	1.406	0.0874	0.77	No	1.237	0.3776	0.657	No
BASI	Basigin	-1.006	0.8304	0.994	No	1.119	0.001	0.057	Yes	1.019	0.5675	0.994	No	1.102	0.0272	0.176	No
Soggy-1	Dickkopf-like protein 1	1.036	0.4187	0.947	No	1.199	0	0.002	Yes	1.008	0.8315	0.994	No	1.081	0.0857	0.314	No
CDK8/cyclin C	Cyclin-dependent kinase 8:Cyclin-C complex	1.154	0.0026	0.306	No	1.171	0.0005	0.034	Yes	1.11	0.1115	0.825	No	1.076	0.2733	0.545	No
IMDH2	Inosine-5'-monophosphate dehydrogenase 2	1.063	0.0211	0.53	No	1.085	0.0013	0.069	Yes	1.016	0.6001	0.994	No	1.095	0.0124	0.11	No
DRAK2	Serine/threonine-protein kinase 17B	1.013	0.6844	0.984	No	1.111	0.0004	0.03	Yes	-1.005	0.8654	0.994	No	-1.024	0.4811	0.728	No
FCN2	Ficolin-2	-1.115	0.0137	0.53	No	-1.117	0.0093	0.211	No	-1.222	0.0001	0.008	Yes	-1.388	0	0.001	Yes
OMD	Osteomodulin	-1.033	0.558	0.976	No	1.086	0.1023	0.621	No	1.237	0	0.008	Yes	1.465	0	0	Yes
XTP3A	dCTP pyrophosphatase 1	-1.027	0.6092	0.984	No	1.073	0.0514	0.503	No	1.177	0	0.008	Yes	1.166	0.0076	0.086	Yes
PAI-1	Plasminogen activator inhibitor 1	1.044	0.5482	0.976	No	1.001	0.9894	0.997	No	1.193	0.0085	0.318	No	1.365	0.0002	0.007	Yes
vWF	von Willebrand factor	1.512	0.0017	0.245	No	1.257	0.0533	0.504	No	1.119	0.3105	0.994	No	1.975	0	0.002	Yes
tPA	Tissue-type plasminogen activator	1.05	0.198	0.842	No	-1.008	0.8395	0.989	No	1.131	0.0325	0.585	No	1.254	0.0048	0.063	Yes
PSA	Prostate-specific antigen	-1.023	0.3568	0.932	No	-1.041	0.1321	0.669	No	-1.05	0.0918	0.77	No	-1.129	0.0031	0.045	Yes
IL-6	Interleukin-6	1.151	0.0334	0.548	No	1.164	0.0163	0.282	No	1.039	0.4892	0.994	No	1.394	0	0	Yes
MMP-2	72 kDa type IV collagenase	1.004	0.9221	0.995	No	1.071	0.0512	0.503	No	1.136	0.0013	0.16	No	1.178	0.0047	0.062	Yes
Met	Hepatocyte growth factor receptor	-1.032	0.4025	0.947	No	-1.024	0.5158	0.935	No	-1.043	0.2496	0.98	No	-1.157	0.006	0.077	Yes
Angiotensinogen	Angiotensinogen	-1.028	0.5726	0.984	No	-1.014	0.6122	0.961	No	-1.094	0.0131	0.372	No	-1.195	0.0002	0.007	Yes
C1-Esterase Inhibitor	Plasma protease C1 inhibitor	-1.059	0.2069	0.845	No	-1.069	0.078	0.576	No	-1.075	0.051	0.664	No	-1.24	0.0001	0.005	Yes
Factor B	Complement factor B	-1.043	0.0735	0.697	No	-1.066	0.0047	0.143	No	-1.075	0.015	0.413	No	-1.135	0.0007	0.016	Yes
Fibronectin	Fibronectin	1.176	0.0094	0.422	No	1.105	0.0876	0.596	No	1.148	0.011	0.359	No	1.514	0	0	Yes
HSP 60	60 kDa heat shock protein, mitochondrial	1.288	0.0057	0.337	No	1.228	0.0144	0.271	No	1.009	0.9288	0.994	No	1.445	0.0008	0.018	Yes
MMP-8	Neutrophil collagenase	1.056	0.3914	0.947	No	1.015	0.8115	0.989	No	1.064	0.3699	0.994	No	1.238	0.0084	0.093	Yes
OSM	Oncostatin-M	1.014	0.6334	0.984	No	1.012	0.711	0.985	No	-1.002	0.9417	0.994	No	-1.086	0.0092	0.096	Yes
ON	SPARC	1.065	0.2495	0.871	No	-1.032	0.512	0.935	No	1.096	0.1884	0.91	No	1.224	0.0094	0.097	Yes
PDGF-AA	Platelet-derived growth factor subunit A	1.058	0.3466	0.923	No	1.016	0.811	0.989	No	1.113	0.1942	0.91	No	1.318	0.0017	0.03	Yes
PDGF-BB	Platelet-derived growth factor subunit B	1.128	0.1052	0.742	No	1.072	0.4	0.907	No	1.187	0.1008	0.787	No	1.484	0.0008	0.018	Yes
Nidogen	Nidogen-1	1.029	0.3948	0.947	No	1.028	0.4456	0.921	No	1.14	0.0024	0.191	No	1.215	0.0015	0.027	Yes
Cystatin C	Cystatin-C	1.019	0.5911	0.984	No	1.051	0.0961	0.615	No	1.087	0.0329	0.585	No	1.177	0.0045	0.061	Yes
Mn SOD	Superoxide dismutase [Mn], mitochondrial	-1.026	0.5326	0.973	No	-1.019	0.6319	0.972	No	1.009	0.8096	0.994	No	-1.169	0.0013	0.025	Yes
SPINT2	Kunitz-type protease inhibitor 2	1.109	0.0445	0.599	No	1.007	0.8711	0.989	No	1.054	0.3218	0.994	No	1.195	0.0065	0.081	Yes
Angiopoietin-1	Angiopoietin-1	1.159	0.0403	0.582	No	1.051	0.393	0.9	No	1.177	0.0726	0.737	No	1.473	0.0003	0.011	Yes
Angiopoietin-2	Angiopoietin-2	1.059	0.4423	0.956	No	-1.039	0.6085	0.96	No	-1.088	0.4306	0.994	No	-1.539	0.0055	0.071	Yes
Alkaline phosphatase, bone	Alkaline phosphatase, tissue-nonspecific isozyme	-1.062	0.2327	0.871	No	-1.069	0.1623	0.708	No	-1.065	0.2254	0.953	No	-1.209	0.0061	0.077	Yes
Ficolin-3	Ficolin-3	1.01	0.8719	0.995	No	-1.015	0.7839	0.989	No	-1.113	0.13	0.85	No	-1.541	0	0	Yes
IL-18 BPa	Interleukin-18-binding protein	-1.017	0.7873	0.985	No	1.096	0.0759	0.576	No	-1.006	0.9072	0.994	No	-1.218	0.0024	0.038	Yes
Midkine	Midkine	1.026	0.5821	0.984	No	1.01	0.8175	0.989	No	1.172	0.0043	0.201	No	1.197	0.0066	0.082	Yes
Thrombospondin-1	Thrombospondin-1	1.148	0.0916	0.726	No	1.002	0.9742	0.994	No	1.191	0.0937	0.77	No	1.527	0.0004	0.012	Yes
PF-4	Platelet factor 4	1.171	0.2028	0.842	No	1.011	0.9125	0.989	No	1.341	0.0427	0.631	No	1.733	0.0019	0.032	Yes
TIMP-3	Metalloproteinase inhibitor 3	1.097	0.3442	0.923	No	-1.024	0.778	0.989	No	1.201	0.0984	0.776	No	1.696	0.0001	0.005	Yes
bFGF-R	Fibroblast growth factor receptor 1	1.007	0.8143	0.994	No	1.027	0.2995	0.863	No	1.008	0.8036	0.994	No	-1.111	0.0091	0.096	Yes
ALCAM	CD166 antigen	-1.026	0.4342	0.956	No	-1.017	0.4975	0.935	No	-1.074	0.0372	0.608	No	-1.259	0	0	Yes
IP-10	C-X-C motif chemokine 10	1	0.9994	0.999	No	1.13	0.071	0.576	No	1.103	0.0849	0.77	No	1.259	0.0087	0.093	Yes
NAP-2	Neutrophil-activating peptide 2	1.107	0.2218	0.863	No	-1.037	0.6037	0.96	No	1.135	0.1919	0.91	No	1.455	0.0006	0.016	Yes
sTie-1	Tyrosine-protein kinase receptor Tie-1, soluble	1.002	0.9634	0.995	No	-1.038	0.3684	0.896	No	-1.158	0.004	0.201	No	-1.383	0	0	Yes
VEGF sR2	Vascular endothelial growth factor receptor 2	1.003	0.9337	0.995	No	1.02	0.53	0.942	No	-1.073	0.0479	0.641	No	-1.21	0.0004	0.012	Yes
LBP	Lipopolysaccharide-binding protein	-1.078	0.2677	0.876	No	-1.014	0.8129	0.989	No	-1.228	0.0019	0.187	No	-1.305	0.0029	0.043	Yes
VEGF sR3	Vascular endothelial growth factor receptor 3	-1.067	0.1213	0.756	No	-1.076	0.0959	0.615	No	-1.125	0.0261	0.525	No	-1.241	0.0007	0.016	Yes
Factor D	Complement factor D	1.012	0.5353	0.973	No	1.017	0.606	0.96	No	1.059	0.0254	0.525	No	1.112	0.0006	0.016	Yes
HCC-1	C-C motif chemokine 14	-1	0.9933	0.998	No	-1.065	0.2381	0.798	No	-1.098	0.0697	0.733	No	-1.268	0.0007	0.016	Yes
Caspase-10	Caspase-10	-1.006	0.8463	0.995	No	-1.027	0.2939	0.863	No	-1.048	0.0692	0.733	No	-1.122	0.0015	0.026	Yes
SARP-2	Secreted frizzled-related protein 1	-1.081	0.0823	0.723	No	-1.012	0.7528	0.989	No	1.115	0.0169	0.442	No	1.235	0.0005	0.015	Yes
gp130, soluble	Interleukin-6 receptor subunit beta	1.002	0.9535	0.995	No	1.002	0.9403	0.989	No	-1.007	0.8115	0.994	No	-1.106	0.0052	0.068	Yes
kallikrein 14	Kallikrein-14	1.013	0.6492	0.984	No	1.107	0.0026	0.101	No	1.026	0.3983	0.994	No	1.08	0.0074	0.086	Yes
BDNF	Brain-derived neurotrophic factor	1.076	0.1469	0.782	No	1.026	0.5622	0.945	No	1.087	0.182	0.91	No	1.284	0.0016	0.028	Yes
P-Cadherin	Cadherin-3	-1.021	0.3452	0.923	No	1.017	0.4533	0.925	No	1.024	0.3728	0.994	No	-1.098	0.0074	0.086	Yes
FGF-20	Fibroblast growth factor 20	-1.024	0.3379	0.923	No	-1.002	0.9419	0.989	No	1.026	0.406	0.994	No	1.098	0.0074	0.086	Yes
GDF-11	Growth/differentiation factor 11	1.026	0.3948	0.947	No	1.019	0.4693	0.927	No	1.053	0.0833	0.77	No	1.119	0.0072	0.086	Yes
SCGF-beta	Stem Cell Growth Factor-beta	-1.023	0.5457	0.976	No	-1.006	0.8745	0.989	No	1.1	0.0463	0.641	No	1.295	0.0001	0.005	Yes
SCGF-alpha	Stem Cell Growth Factor-alpha	-1.027	0.5479	0.976	No	-1.001	0.9842	0.997	No	1.119	0.0473	0.641	No	1.346	0.0001	0.005	Yes
Coagulation Factor IXab	Coagulation factor IXab	-1.012	0.5537	0.976	No	-1.001	0.9541	0.989	No	-1.035	0.1051	0.81	No	-1.082	0.0095	0.097	Yes
amyloid precursor protein	Amyloid beta A4 protein	1.108	0.1377	0.77	No	1.046	0.4593	0.927	No	1.154	0.1099	0.823	No	1.393	0.0018	0.031	Yes
DAF	Complement decay-accelerating factor	1.013	0.6971	0.984	No	1.011	0.7066	0.985	No	-1.012	0.6891	0.994	No	-1.095	0.0068	0.083	Yes
IL-1 R AcP	Interleukin-1 Receptor accessory protein	-1.007	0.859	0.995	No	-1.019	0.6303	0.971	No	-1.057	0.1921	0.91	No	-1.147	0.0079	0.088	Yes
Flt-3	Receptor-type tyrosine-protein kinase FLT3	1.107	0.2212	0.863	No	1.125	0.0969	0.616	No	-1.034	0.6925	0.994	No	1.28	0.0087	0.093	Yes
CTAP-III	Connective tissue-activating peptide III	1.087	0.2471	0.871	No	-1.027	0.6958	0.985	No	1.135	0.1666	0.906	No	1.42	0.0005	0.015	Yes
SDF-1	Stromal cell-derived factor 1	1.048	0.1612	0.792	No	1.028	0.3596	0.889	No	1.127	0.0029	0.191	No	1.175	0.002	0.033	Yes
ERAB	3-hydroxyacyl-CoA dehydrogenase type-2	1.437	0.0047	0.327	No	1.152	0.1835	0.729	No	1.099	0.4194	0.994	No	1.51	0.0012	0.023	Yes
Nectin-like protein 2	Cell adhesion molecule 1	-1.072	0.0956	0.726	No	-1.005	0.8833	0.989	No	-1.097	0.0378	0.608	No	-1.247	0.0002	0.008	Yes
HTRA2	Serine protease HTRA2, mitochondrial	1.1	0.0643	0.677	No	1.13	0.0047	0.143	No	1.039	0.3839	0.994	No	1.196	0.003	0.044	Yes
DR6	Tumor necrosis factor receptor superfamily member 21	-1.002	0.9492	0.995	No	-1.008	0.7759	0.989	No	-1.058	0.1571	0.898	No	-1.238	0.0001	0.007	Yes
CNTFR alpha	Ciliary neurotrophic factor receptor subunit alpha	-1.006	0.8931	0.995	No	1.015	0.6969	0.985	No	-1.03	0.5594	0.994	No	-1.217	0.0007	0.016	Yes
DAN	Neuroblastoma suppressor of tumorigenicity 1	1.05	0.1712	0.823	No	1.1	0.003	0.112	No	1.163	0.0035	0.201	No	1.234	0.0007	0.017	Yes
Growth hormone receptor	Growth hormone receptor	1.041	0.4061	0.947	No	1.003	0.9311	0.989	No	-1.097	0.0179	0.446	No	-1.23	0.0007	0.016	Yes
IL-22BP	Interleukin-22 receptor subunit alpha-2	-1.115	0.0982	0.726	No	-1.067	0.1862	0.729	No	-1.106	0.1343	0.858	No	-1.324	0.0004	0.014	Yes
Nogo Receptor	Reticulon-4 receptor	-1.034	0.4399	0.956	No	-1.037	0.3605	0.889	No	-1.042	0.4062	0.994	No	-1.249	0.0007	0.016	Yes
Siglec-3	Myeloid cell surface antigen CD33	-1.111	0.1975	0.842	No	-1.095	0.3195	0.864	No	-1.196	0.0537	0.664	No	-1.439	0.0002	0.009	Yes
Notch 1	Neurogenic locus notch homolog protein 1	-1.024	0.3435	0.923	No	-1.015	0.4631	0.927	No	-1.034	0.1529	0.898	No	-1.157	0	0	Yes
Stanniocalcin-1	Stanniocalcin-1	-1.02	0.7341	0.984	No	1.043	0.4749	0.929	No	1.305	0.0026	0.191	No	1.62	0.0003	0.011	Yes
Cyclophilin F	Peptidyl-prolyl cis-trans isomerase F, mitochondrial	1.208	0.1012	0.726	No	1.189	0.0853	0.596	No	1.051	0.683	0.994	No	1.663	0.0001	0.007	Yes
PIGR	Polymeric immunoglobulin receptor	1.019	0.8247	0.994	No	1.005	0.9526	0.989	No	-1.269	0.0132	0.372	No	-1.516	0.0012	0.024	Yes
YES	Tyrosine-protein kinase Yes	1.046	0.373	0.936	No	1.086	0.0564	0.528	No	1.003	0.9566	0.994	No	1.197	0.0043	0.06	Yes
GP1BA	Platelet glycoprotein Ib alpha chain	-1.042	0.2584	0.874	No	-1.076	0.0156	0.282	No	-1.116	0.0077	0.302	No	-1.171	0.0021	0.033	Yes
FYN	Tyrosine-protein kinase Fyn	1.203	0.0949	0.726	No	1.117	0.3421	0.869	No	1.091	0.3778	0.994	No	1.423	0.0092	0.096	Yes
JAG1	Protein jagged-1	-1.013	0.6434	0.984	No	-1.008	0.7457	0.989	No	-1.024	0.4458	0.994	No	-1.119	0.0024	0.038	Yes
ARGI1	Arginase-1	-1.01	0.6599	0.984	No	-1.004	0.8446	0.989	No	-1.003	0.9192	0.994	No	-1.096	0.0097	0.098	Yes
3HIDH	3-hydroxyisobutyrate dehydrogenase, mitochondrial	-1.12	0.1223	0.756	No	-1.104	0.1286	0.658	No	-1.134	0.0664	0.733	No	-1.356	0.0004	0.014	Yes
NID2	Nidogen-2	1.034	0.4105	0.947	No	1.022	0.5753	0.949	No	1.122	0.0114	0.359	No	1.237	0.0015	0.026	Yes
EphB6	Ephrin type-B receptor 6	1.007	0.8213	0.994	No	-1.008	0.7644	0.989	No	-1.015	0.6324	0.994	No	-1.152	0.0006	0.016	Yes
NRX3B	Neurexin-3-beta	1.06	0.13	0.764	No	1.032	0.3797	0.896	No	-1.008	0.8418	0.994	No	-1.184	0.0013	0.025	Yes
PGCB	Brevican core protein	1.004	0.9331	0.995	No	1.012	0.7806	0.989	No	1.075	0.0671	0.733	No	1.199	0.0003	0.011	Yes
FSTL3	Follistatin-related protein 3	-1.051	0.2206	0.863	No	1.043	0.3742	0.896	No	1.16	0.0196	0.446	No	1.266	0.0003	0.011	Yes
FN1.3	Fibronectin Fragment 3	1.188	0.0065	0.364	No	1.13	0.0385	0.442	No	1.139	0.026	0.525	No	1.57	0	0	Yes
Testican-1	Testican-1	1.048	0.1527	0.782	No	1.031	0.2885	0.863	No	-1	0.9916	0.998	No	1.108	0.0071	0.086	Yes
Endocan	Endothelial cell-specific molecule 1	-1.041	0.2931	0.898	No	1.015	0.6834	0.982	No	1.048	0.2836	0.994	No	1.175	0.0086	0.093	Yes
PAK7	Serine/threonine-protein kinase PAK 7	1.134	0.0351	0.55	No	1.095	0.0751	0.576	No	1.025	0.6438	0.994	No	1.235	0.0035	0.05	Yes
Dkk-4	Dickkopf-related protein 4	1.05	0.3607	0.932	No	1.015	0.7568	0.989	No	1.098	0.1574	0.898	No	1.259	0.0036	0.05	Yes
41	Protein 4.1	1.151	0.0749	0.697	No	1.059	0.4381	0.916	No	-1.034	0.6196	0.994	No	1.35	0.0022	0.034	Yes
IMB1	Importin subunit beta-1	1.182	0.058	0.668	No	1.184	0.0238	0.343	No	-1.017	0.834	0.994	No	1.323	0.0075	0.086	Yes
DLRB1	Dynein light chain roadblock-type 1	1.221	0.0199	0.53	No	1.098	0.1905	0.731	No	1.001	0.9902	0.998	No	1.262	0.0046	0.062	Yes
ETHE1	Persulfide dioxygenase ETHE1, mitochondrial	-1.092	0.0651	0.678	No	-1.108	0.022	0.323	No	-1.102	0.0392	0.612	No	-1.271	0.0002	0.007	Yes
ASM3A	Acid sphingomyelinase-like phosphodiesterase 3a	1.037	0.3978	0.947	No	1.096	0.0173	0.29	No	1.042	0.304	0.994	No	1.174	0.0026	0.04	Yes
CLC1B	C-type lectin domain family 1 member B	1.191	0.0292	0.53	No	-1.039	0.585	0.954	No	-1.001	0.9933	0.998	No	1.324	0.0025	0.039	Yes
CHST2	Carbohydrate sulfotransferase 2	1.165	0.0101	0.439	No	1.09	0.0767	0.576	No	1.013	0.82	0.994	No	1.218	0.0078	0.088	Yes
CONA1	Collagen alpha-1(XXIII) chain	1.304	0.0221	0.53	No	1.243	0.0209	0.323	No	1.121	0.2812	0.994	No	1.547	0.0002	0.007	Yes
NLGNX	Neuroligin-4, X-linked	-1.058	0.2842	0.893	No	1.053	0.3143	0.864	No	1.179	0.0059	0.245	No	1.311	0.0002	0.007	Yes
MO2R1	Cell surface glycoprotein CD200 receptor 1	-1.017	0.6958	0.984	No	-1.008	0.8294	0.989	No	-1.087	0.0724	0.737	No	-1.195	0.0012	0.024	Yes
PDE11	Dual 3',5'-cyclic-AMP and -GMP phosphodiesterase 11A	1.173	0.0267	0.53	No	1.152	0.0115	0.229	No	1.008	0.8856	0.994	No	1.3	0.0007	0.016	Yes
Kininogen, HMW	Kininogen-1	-1.077	0.0357	0.55	No	-1.074	0.0287	0.393	No	-1.112	0.013	0.372	No	-1.16	0.0007	0.016	Yes
TLR4:MD-2 complex	Toll-like receptor 4:Lymphocyte antigen 96 complex	-1.037	0.3262	0.917	No	-1.008	0.7826	0.989	No	-1.072	0.0687	0.733	No	-1.152	0.001	0.02	Yes
