# Supplementary material for: The prediction of early preeclampsia: Results from a longitudinal proteomics study
Source: PLoS One. 2019 Jun 4;14(6):e0217273. doi: 10.1371/journal.pone.0217273 (PMC6548389; doi:10.1371/journal.pone.0217273)
Supplement: S1 File — Protein abundance data for each sample (rows) and each of the 1125 proteins is given in this table. Note, unlike for the early preeclampsia group, data for normal pregnancy group is the same as in in [72], and included in this file for convenience. ID: anonymized identifier indicator of the patient, GA: gestational age at sample, GADiagnosis: gestational age at diagnosis for cases; EarlyPE: is 1 for early preeclampsia and 0 for normal pregnancy. EarlyPE_MVM: is 1 for early preeclampsia with maternal vascular malperfusion and 0 for normal pregnancy or early preeclampsia without maternal vascular malperfusion; EarlyPE_Severe: is 1 for severe early preeclampsia cases; Protein symbol and names provided by Somalogic, Inc, are the same as S1 File in [72]. (CSV) [file pone.0217273.s005.csv]

	ID	GA	GADiagnosis	BMI	Smoking	Age	Nulliparity	EarlyPE	EarlyPE_MVU	EarlyPE_Severe	SL000318	SL002662	SL003168	SL000403	SL000591	SL000053	SL004332	SL000592	SL000584	SL003322	SL000319	SL000276	SL003951	SL003060	SL000324	SL000345	SL004016	SL004333	SL004342	SL004066	SL004182	SL001716	SL000133	SL000573	SL004010	SL003043	SL004365	SL004643	SL000055	SL004144	SL004142	SL004143	SL003193	SL000563	SL003280	SL002539	SL000300	SL003328	SL000466
1	1	14.9	31.9	22.5	0	28	0	1	1	1	901.8	1232.3	1749.2	66411.5	377.3	545.7	202.1	554.9	3109.4	4950.9	7971.2	7394.7	1436.6	12468.1	3543	2378.6	13072.5	333.2	1200.4	406.5	524.5	1076.4	498.2	40804.7	35209.2	838.1	289.2	612.3	42544.1	2245.9	1436.6	5666.5	8620.3	36874.8	18937.6	13725.5	311.8	49906.2	38501.1
2	1	18.9	31.9	22.5	0	28	0	1	1	1	1156.3	1291.7	1840	64864.9	521.3	502	217.9	730.2	2755.9	5565.2	8602.5	9885.7	1226.7	13206.4	3749.1	2050	14633.7	258.6	1282.7	387.8	446.3	963.3	467.4	41950.2	36347.6	724.1	272.9	483.8	47419.6	1997.7	1231.5	5573	10210.2	32239.1	9774	15634.2	309	48418.5	40862.5
3	1	27.9	31.9	22.5	0	28	0	1	1	1	1838.2	948.7	1812.8	83566.8	376.8	430.1	198.9	699.6	2881.9	5400.6	8253.5	15601.4	1417.9	14401.4	3605.8	2051.4	15703.4	283.3	1130.1	392.5	481.9	1030.1	475.5	48727	31207.1	728.3	258.5	498.1	53439.8	2080.7	1408.4	4705.4	10722.4	35643.2	12886.1	15189.8	305.4	54658.9	48514.1
4	2	14.6	31.6	47.2	0	31	0	1	1	1	3357.4	2930.8	1861.7	61027.7	385.7	490.8	222.6	535.6	2501.2	5124.3	9662.5	6545.7	1100.9	10845.3	4327.7	1219.4	14323.8	377.9	5463.3	474.2	548.6	1130.4	415.3	46303	18170.2	2666.2	318.5	477.4	41815.2	1312.4	1128.1	7672.1	9708.6	36898.7	11446.6	13942.3	453.7	64935.5	18294.6
5	2	21.6	31.6	47.2	0	31	0	1	1	1	797	2054.9	2001.7	55158.4	324	604.8	204.6	535.2	2227.7	6290.5	8748.3	7233.6	782.7	11452.1	5200	1302.2	15698.5	323.1	5463.3	481.3	529.8	1160.5	395.2	39327.5	16383.2	1547.1	289.4	412.3	45343.8	1373.1	1144.4	7351.9	9885.1	20143.9	17845.8	15367.1	440.9	59207	20709.3
6	2	25.6	31.6	47.2	0	31	0	1	1	1	5399.6	1971.8	1861.5	60165.8	426.8	575.7	189.6	680.5	2568.8	3966.3	9193.7	5460.8	1085.5	10687.3	4019.2	1266.2	15233.9	306	4897.6	453.1	528	1109	384	42732.9	13028.4	2456.2	264	413.7	42817.5	1335.8	1188.2	6347.6	9345.9	36009.8	5646.3	13596.8	381.7	61171.3	24515.4
7	3	9.7	NA	24.6	0	25	0	0	0	0	2327.4	1718.5	1627.5	56728.7	395.3	718.1	227.5	564.7	3138.6	3849.8	8217.5	10833	1575.5	8081.4	3130.5	3508.4	8711	321.7	5463.3	492.5	600.1	1806.7	474.9	35719.1	30998.7	1809	347.8	749.1	41291.4	1975	2611.1	7830.5	8695.3	32790.5	21955.1	11098.3	451	41963.1	24439.5
8	3	20.7	NA	24.6	0	25	0	0	0	0	10457.4	1405.1	1657.4	73894.6	297.4	573.3	181.6	504.1	2411.4	3942.4	9643.8	7294.9	832.5	10945.9	4214.3	2563.1	12206.2	318.4	5463.3	453.1	532.6	1583.5	440.9	37579.9	30608.1	1102.3	276.1	412.3	35959.6	1468.2	1947.8	8233.1	8890.7	23373.8	5041.1	15194.2	367.4	50791.4	34394.1
9	3	24.7	NA	24.6	0	25	0	0	0	0	9470.3	1644.2	1600.6	61716.6	549	533.2	162.1	754.1	2799.4	3940.1	8703.9	7294.3	960.8	11173.9	3974.6	2704	10674.4	299.5	5463.3	415.4	547.5	1606.1	424.2	37420.1	26089.1	1288.6	261.8	484.5	34843.9	1373.3	2004.3	8307.3	7492.9	34640.2	7141.1	14384.4	356.1	46387.8	31121.4
10	3	28.7	NA	24.6	0	25	0	0	0	0	9341.3	1265.7	1558.7	64859.8	271.2	610.9	151.9	452.5	2778.3	4498.9	9222.3	7875.6	999.3	10366.6	4338.1	2640	10030.3	309.3	5463.3	414.1	539.5	1574	437.9	42476.4	23626.2	1251.4	260.6	467.7	44105.7	1404.6	1967.4	6913.4	6669.7	41434.1	6237.8	15075.7	360.2	49918.5	37074.7
11	3	32.7	NA	24.6	0	25	0	0	0	0	9339.8	1370.4	1631.8	74724.5	293.1	595	180	538.3	2825.4	5107.9	8260	8273.8	913.8	11952.8	4008.4	2463.3	10570.5	326.4	5463.3	446.8	555.7	1528.6	439.7	45162.9	25847.6	1240	262.1	444.8	40633.8	1385.8	1728.8	6592.8	7145.1	40590.8	6695.5	13195.3	377.9	50761.4	40801.6
12	4	8	NA	25	0	29	0	0	0	0	3172.9	1751.2	1849.2	67505.2	298.4	367.5	252.2	566.6	2449.2	6893.2	9323.8	3355.4	1098.1	11155.3	3825	1302.9	11814.3	297	1347.7	466.1	504	1301.6	376.3	40262.6	31687.7	828.1	280.2	641.4	51024.4	1357.4	1292.9	9624.7	11203.5	34154.2	10827.1	15159.2	378.4	57530.3	24847.3
13	4	20	NA	25	0	29	0	0	0	0	3098.4	1001.6	1748.7	60791.4	248.4	577.9	246	621.1	2187.4	7836.4	7719.4	6721.4	792.1	11165.3	4564.7	1419.6	11551	283.8	1345.1	462.6	485.8	1367.9	366.1	34520.6	26912.6	617.4	274.3	360.5	44021.6	1510.7	1385.2	9599.5	9393.7	14205.6	11550.3	17893	403	52113.1	44527.4
14	4	24	NA	25	0	29	0	0	0	0	5183.8	993.1	2153	65985.8	374.6	710.5	236.8	701.6	2978	7602.4	8563.6	6318.8	1167.9	10032.3	3577.9	1582.4	10285.6	331.4	1304.6	428.6	521.3	1344.1	350.4	30372.9	23745	846.2	261.8	619.4	48123.3	1613.3	1653.6	8423.2	8845.3	28990	11303.5	14140.9	331.1	52839.3	42324.3
15	4	30	NA	25	0	29	0	0	0	0	2467.7	1189.9	1643.7	80988.6	369.9	571.4	220.5	709.2	2548.2	10100.6	7752.4	6547.3	1212	11186.3	4125.8	1340.8	11546.5	319.8	1326.5	435.3	505.8	1199.3	377.6	47168.3	18601.3	905.3	238.2	369.2	57041.9	1426.3	1251.7	7124.4	10881.6	37588.7	14473.5	16918.8	402	66776	44078.7
16	4	35.4	NA	25	0	29	0	0	0	0	5580.9	707.5	1844.6	60007.7	566	475	176.8	1029.4	1256.6	9039.9	6966.2	1848.1	1252.5	10645.9	1440.3	1284.6	8969.9	273.2	1161.9	372.2	499.4	1036.3	387.4	35143.8	3589.7	1191.7	214	448.1	35705.5	1103.9	1426.9	4919.4	8669.4	41279.8	6284	3436.5	320.2	51471.1	55206
17	5	12.9	NA	36.6	0	21	0	0	0	0	779.1	1673.7	1483.3	51188.3	225.9	713.9	185.3	449.5	2245.1	8124	10118.5	5991.5	966.5	10726.4	4157.8	2397.8	15508.1	287.8	1289.3	397.9	489.7	1566.4	509.1	44619.1	33390.2	1200.9	296.1	434.8	46208.8	1975.9	1386.3	6341	11144	17613.3	10676.3	13704.6	484.8	58984.4	14589.7
18	5	19.9	NA	36.6	0	21	0	0	0	0	2501	1654.4	1445	48945.4	340.8	750.2	188.4	572.7	2485.1	9115.5	9607.5	7023.9	1199	11285.5	3615.6	2440.7	18661.2	278.3	1272.6	420.2	472.1	1708.6	511.8	40002.8	26821.9	1406.7	338.6	416	38871.9	2079.7	1528.7	6285.2	11229.3	23824.6	8251.8	12146.7	493.5	57723.4	18562.7
19	5	27.9	NA	36.6	0	21	0	0	0	0	1245.3	1391.3	1521.5	55366.7	230.5	508.8	185.1	507.1	2266.4	9904.7	9690.9	8636.7	1060.7	11460.8	3944.6	2042.9	19284.7	309	1309.7	381.8	494.6	1593	494.2	45062.4	22196	1201.2	256.3	419.7	41338.7	1968.5	1376.1	6203.2	11517.5	24566	7114.7	12737.8	566.7	56861.2	21736.7
20	5	30.9	NA	36.6	0	21	0	0	0	0	1975.2	1486.2	1441.1	51000.2	380	422.5	172.6	633.6	2225.8	9925.6	8679.1	8802.2	1044.4	11106.1	3892.7	2082.6	18936.4	245.5	1223.8	376.2	450.4	1825.7	466.5	43263.2	21235.6	1085.9	275.1	393.5	39901.8	1906.2	1367.7	5580.4	10260.8	19828.2	8686.7	14247.4	486.1	54413.9	23625
21	5	34.4	NA	36.6	0	21	0	0	0	0	1533.9	1395.5	1408.2	53574.7	332.6	615.5	157.8	618.5	2389.2	9992.6	9227.3	8651.9	918	11571.3	4457.5	2135.4	18600	266.8	1298.2	363.1	439.4	1521.2	537.6	46638.3	20164.6	971.4	266.7	332	42223.4	1977.1	1475	5663.2	10418.7	15417	7969.4	15057.5	414.4	55050.6	28805.7
22	6	12.3	33.1	28.3	1	23	0	1	1	1	8333.2	1856.5	1439.1	62487.5	458.4	425.2	218.1	647.3	3365.8	4123.4	8568.5	6205.2	1638.9	9414.8	3069.2	1346.1	13198.5	298.7	1146.6	507	515.9	1385.8	416	45379.8	26005.6	4080	340.5	537.8	44594.8	1162.8	1253.9	6237.5	6680.3	78125.1	6063.3	10880.6	494.5	66190.4	17649.8
23	6	20.1	33.1	28.3	1	23	0	1	1	1	6913.4	1436.8	1413.7	52629.2	309.1	439	171.1	555.4	2318.2	4275.7	8305.1	6964.7	1237	10080.2	3814.5	1239.2	14942.3	295.3	1496.5	419.5	541.1	1065.1	397.9	41386.3	19049.2	2129.2	292.9	454.6	41113.2	1257.6	1134.8	6086.5	6820.1	43059.1	7966.1	12594.2	403.4	59431.4	17705.4
24	6	24.1	33.1	28.3	1	23	0	1	1	1	7347.2	1425	1495.8	55506.5	342.3	471.4	206.8	431.8	3002.8	4026.1	9013.3	7426.3	1471.9	8739	3219.6	1320.6	15233	318.9	1295.6	441.1	559.8	1161.2	416.4	50141.2	15637.9	3053.4	291.9	485.6	42580.8	1161.6	1192.9	4872.9	6298.7	70865.2	10958.2	11161.1	492.4	74209.9	21959.8
25	6	31.1	33.1	28.3	1	23	0	1	1	1	6422.8	1453.5	1367.9	58020.9	383	705.2	172.8	691.6	2904	5544.5	8168.6	12644.3	1578.7	8862.6	3451	1407.7	13519.5	282	1210.6	431.3	513.8	1236.6	375.4	52653.4	15807.3	3671.9	269.6	463.7	51206.9	1338.5	1318	4999.2	7532.7	48653.1	5139.3	11093.9	434.2	59484.4	27172.7
26	7	13.3	NA	23.4	0	19	1	0	0	0	3260.7	1680.6	1442.1	54736.9	320.3	469	174.2	515.5	3185.5	4763.1	9276.9	2635.6	1127.9	8759.4	3969.4	2373.4	15704.4	304.3	1199.9	416.2	485.4	1138.5	375.8	49479.1	23730.2	1621.6	283.3	398.2	45681.9	1551.8	1177.8	5915.5	8574.1	37312.1	9979.7	14704.6	327.3	65165.3	19890.4
27	7	16.9	NA	23.4	0	19	1	0	0	0	6118.9	1650.4	1465	50233.7	337.8	585.8	175	502.2	3372.6	4935.5	8382.7	2882.8	1278.1	8731.8	3645.8	2148.9	13744.9	316.4	1195.2	400.2	517.9	1089.7	389.4	53007.1	20552.7	2016.4	272.6	494.4	38044.7	1648.3	1370.4	5514	7177.5	39529.7	7494	14644.9	328.6	62879	18291.9
28	7	25.3	NA	23.4	0	19	1	0	0	0	5090.5	1243.9	1552.3	46777.8	334.4	488	162.3	566	2900.6	5258.1	8416.4	3561.7	1076.3	10169.7	3990.8	2190.8	14864.1	333.6	1401	399.3	540.9	1102.5	404.3	43356.1	16747	1504.1	270.4	440.4	33990.8	1632.1	1362.4	4966.1	7204.3	36932.3	7870.6	14025.8	321.1	54891.7	27625.9
29	7	30	NA	23.4	0	19	1	0	0	0	4020.5	1240.4	1401.9	42767.7	288.6	577.3	149.2	537.4	2849.1	7066.2	8863.1	3355.6	847.4	10360	3789.1	2347.3	14946.6	297.8	1412.3	385.8	482.4	1088.5	351.8	46187.6	16794.9	1149.9	245.1	377.3	34271.4	1456.7	1126.8	4908.3	7149.1	28701.7	8323	14242.3	318.8	58587.6	29367.7
30	7	34.3	NA	23.4	0	19	1	0	0	0	3329.2	1181	1287.8	44689.1	339.4	503.1	152.9	664	2893.8	7268.3	8466.6	3695.2	951.7	10891.8	3689.4	2083.2	13477.9	282.7	1216.9	383.6	473.5	1124.9	355.3	44386.1	14721.1	1225.9	246.8	388.8	32585.8	1472	1189.3	4737.6	6580.7	35387.5	8048.5	13336	312.3	60944.3	31274.7
31	8	20.7	30.6	19.5	1	23	0	1	1	0	5138.9	1399.5	1522	63437.5	432.4	566.9	227.7	796.8	2657.7	6560.2	8294.5	5470.4	1129.1	12048.7	4185.6	1209.1	19659.8	283.5	1229.4	434.5	487.2	1155.6	573.5	66064.4	25917	1517.8	235.5	408.4	56624.3	1248.9	1117.5	6195	12308.8	27677.1	9391.4	17007.5	435	52664.5	32846.7
32	8	24.7	30.6	19.5	1	23	0	1	1	0	2143.7	1162	1375.8	57161.2	418.5	567.7	233.3	530.7	2605.9	7082.2	9006.5	9259.6	1269.5	11706.6	4107.6	1745.8	18740.4	302.5	1411.3	432.8	511.3	1144	556	41641.4	20857.5	1352.7	260.5	493	44784	1444.4	1282.2	5947.4	11793.6	24686.9	15603	17211.2	505.7	51025.5	29569
33	8	30.1	30.6	19.5	1	23	0	1	1	0	3997.7	674.9	1352.2	78130.6	476.6	793	218.6	815.3	2855.6	5095.7	8308.4	8918.2	1776.3	9630.6	3533.5	1394	19504.5	265.2	1339.2	445.5	497.3	1284.1	485.2	47901.5	16751.6	2685.2	259	464.6	49842.6	1305.1	1357.3	4685.5	12406.2	29197.2	5316.2	13710.9	460.6	55194.1	37729.1
34	9	18.3	33.4	14	0	18	1	1	1	1	2483.8	1753.9	1327.2	57908.2	485	686.3	198	844.7	2361.4	6387.5	9506.3	9066.8	948.1	10741.4	4080.9	2598.1	15585.2	299.4	1916.7	390.6	574.4	1190.2	635.7	44068.3	23615.5	2627.3	268.1	387.5	47430.1	1440.8	1256.8	11177.4	9351.3	29007.7	14886.6	12737	900.1	57685.2	31887.1
35	9	25	33.4	14	0	18	1	1	1	1	2309	1390.8	1637.6	61906.6	354.7	374	180.9	666.1	2512.6	5312.1	9617.3	7851.2	1133.3	9891.2	3689.2	1271.7	13776.2	323.1	1502.2	390.3	568	1073.1	410.7	48733.5	17456.2	3709.4	243.8	518.4	43785.1	1289.5	1298.4	4860.4	10005.5	45899.3	11599.6	11782.2	729.8	62425.7	39317.1
36	9	29	33.4	14	0	18	1	1	1	1	4699.4	1104.2	1644	57071.8	325.8	589.6	205.7	608	3078.1	5139.4	9431.6	7232	1543.7	9047.8	3276.6	1293	12661.7	315.6	1292.1	419.5	577.8	1277.5	438.8	48701.4	15781.4	7618.2	262	539.6	46835.5	1191	1266.5	4396.7	8805.1	77461.5	9840.3	10773.5	729.3	62487.5	31341.5
37	10	12.3	NA	21.8	0	29	0	0	0	0	2638.2	1709.4	3292.4	56436.7	333	547.8	191.1	476.2	3231.7	5515.2	9886.6	13314	1273.4	9895.1	3852.9	1452.7	15988.5	689.3	1466.1	410	550.2	1412.3	508.3	39539.2	25100.2	2703.5	287.6	784.5	38130.8	1926.9	1255.3	4845.6	7845	58858.3	7772.7	14758.8	409.8	51836.5	28133.6
38	10	20.3	NA	21.8	0	29	0	0	0	0	2915.7	1508.3	2898.2	70621.9	392.5	427.4	173.7	580.7	2547.7	5856	9209.6	10363.9	940.2	12017.7	4038.4	1293.4	21933.8	579.3	1422	413.1	486.8	1232.5	522.3	43985	22953.7	1001.8	247.5	436.1	43070.4	1616.4	1109.7	4966.4	9466.3	48529.2	8274.4	14288.6	385.6	58711.5	40392.8
39	10	24.3	NA	21.8	0	29	0	0	0	0	2239.1	1315.3	3274.6	83989.1	401.9	482	164.7	630	1834.6	7157.6	9163.6	5380.9	701.4	13439.4	3185.7	1279.6	25484.5	614.9	1473.1	415.6	512.2	1352.8	561.4	46094.6	14442.2	796.8	238.2	416.7	49409	1645	1117.9	4949.4	11006.6	21693.5	6785.2	7669.6	366.6	58100.2	42570
40	10	29.3	NA	21.8	0	29	0	0	0	0	8247.1	1401.6	3057.3	64269.6	462.2	437	178.6	669	2970.5	6932.9	9882.8	7541.3	1125.5	13195.1	3797.9	1280.8	23650.9	676.9	1449.1	436.8	571.4	1331.4	541.2	39766.6	17977	1047.4	242.1	643.4	35607.5	1633	1302.5	4974.7	10998	41482	4299.4	11813.9	394	48958.4	45465.2
41	10	36.3	NA	21.8	0	29	0	0	0	0	1316	1367.7	3870	69471.3	498.4	456.3	156.9	689.2	2234.3	8431.4	8251	16910.6	901.1	12853.7	3993.8	1114.1	21471.6	878.7	1408.1	389.9	474.2	1528.6	575.7	38279.6	16859.3	1060	221	433.6	35507.5	1645.4	1043.3	4527	10577.8	37379.8	8453.7	13885.3	370.5	44231.5	55385.8
42	11	21.1	32.3	21.8	0	23	0	1	1	1	1577.6	1303.4	1579.5	67891	393	617.1	184.5	767.4	2222.3	8234.1	7522	5512.9	1385.5	14154.7	2989.9	1322.9	12334.9	342.4	1774.1	425.6	557.3	1098.9	402.1	32442.4	19533.5	1969.6	254	510.7	40894.8	1245	1259.6	8302.9	8622.3	39807	8422.6	7549	640.1	47982.8	36957.5
43	11	26.3	32.3	21.8	0	23	0	1	1	1	2728	1179.4	1366.5	71018.8	319.9	499.5	168.4	644.6	2661.2	8185.2	7678.8	5119.9	979	12906.5	3910.3	1415.1	12748.9	312.8	1557	395.1	498.6	1159.1	363.7	35273.1	29200.9	1425.8	246.3	549.2	44023.3	1468.6	1307.1	7943.1	7434.2	30891.7	6403	15128.6	470.4	54353.2	42495.9
44	11	31.3	32.3	21.8	0	23	0	1	1	1	2154.4	943.1	1377.2	64738.5	314	460.5	161.2	633.9	2267.4	8968.2	10072.9	5487	992.5	12281.9	4080.2	1338.4	14634.5	295.4	1542	409.6	534.6	1110.5	368.7	40115.2	22492.2	1405	238.4	437.9	40097.3	1369.3	1256.6	8589.8	7620.9	32982.1	7826.7	14836.4	445.8	54086.4	40132.7
45	12	15.1	NA	25.8	1	26	0	0	0	0	4282.4	1879.6	1645.1	46639.7	409.6	364.5	201.2	622.7	3666.3	4542.5	8742	5624.3	2091.2	8994.2	3174	1544.2	12822.4	331.3	1287.6	440.9	575.9	1250.6	412.8	34144.6	28509.7	3941.7	275	734.4	36160.7	1372.6	1346.2	4508.8	6270.3	68335.4	6882	9925	488.6	58995.8	16498.2
46	12	19.1	NA	25.8	1	26	0	0	0	0	2360.4	1591.5	1839.9	69145.4	358.3	545.8	217.7	529.3	2548.2	5499.5	11359	6077.4	1249.8	9139.8	3449.4	1500.5	18527.9	347.7	1285.4	479.2	643.4	1143.4	435.7	47170.2	27381.3	2195.6	249.8	547.2	44534.9	1465.4	1425.4	5432.5	8066	36931.5	7703.4	11082.9	568.5	73412.2	20588.7
47	12	27.1	NA	25.8	1	26	0	0	0	0	3717	1388.3	1718.1	60161.5	537	481.4	224.7	540.9	3622.2	4823.5	11724.6	5094.5	1721	7420.2	2494.9	1490.5	13114.4	370.7	1134.4	439.9	626.4	1194.7	451.4	46823.7	15783.7	4829.4	322.5	889	37317.8	1377.4	1523.6	3327.1	6375.5	67377.7	4914.1	7568.1	397.9	70547.3	25836.6
48	12	29.4	NA	25.8	1	26	0	0	0	0	3044.3	1387.1	1541.8	56889.7	333.4	327.5	198.2	538.3	3194.4	5048.3	8868.1	5853.5	1841.1	9817.1	3316.3	1497.2	16794.9	365.2	1402.7	442.2	596.7	1174.6	422.7	45756.5	19041.7	3351.5	263.9	612.6	41291.4	1456.8	1349.3	4244.3	7297.5	64585.4	6155.9	9977.1	503.8	60996.6	23921.1
49	12	35.4	NA	25.8	1	26	0	0	0	0	3436.7	1271.8	1488.6	54039.9	369.9	301	182.6	580.1	2779.5	5588.9	8028.1	7217.3	1437.8	10042.9	3115.4	1348.5	15203.9	327.8	1345.7	411.7	539.2	1091.2	382.9	39853.2	18030.3	2364.3	237.1	534.5	38974.4	1346.4	1273.2	4244.3	7454.3	57186.8	6274.1	10106.5	430.6	56550.6	29129.9
50	13	11.4	27.3	20.4	0	19	1	1	1	0	3617.8	1812	4299.7	68429.8	392	366.6	227.1	686.9	3184.1	4464.8	3892.6	4790.5	1360.2	9092.3	3194.1	1364.7	10179.4	333.8	1190.9	411.4	542.2	1094.3	367	36217.2	22580	2526	303.7	783.8	37429	1351.2	1256.6	5461.6	6287.2	75662.7	9269.2	9589.7	344.2	53866.9	36524.1
51	13	23.3	27.3	20.4	0	19	1	1	1	0	2137.4	1641.8	4299.7	78076.4	380.3	422.7	230.5	658.8	2724.8	5863.2	4019.7	7827.8	1211.4	11950.2	3923.5	1450	12267.3	306.6	1410.7	401.3	533	1106.4	346.7	40849	21025.7	2246.6	272.5	469.4	44930.8	1454.5	1262.4	5124	7779.9	54057.6	10406.5	10649.7	393.4	55924.4	47393
52	14	13.3	31.3	28.2	0	18	0	1	0	1	2094.6	1626.9	1751.4	41101.1	403.6	428.6	190.4	610.4	4097.4	4823.8	8903.6	6087.3	1458.9	9181.1	3019.6	1385.2	10953.9	408.2	1209	399.6	624.3	1192.9	415.2	46624	28040.7	2623	292.1	1130.9	29569.3	1377.1	1472.5	4983.1	7090.4	61854.3	9740.8	9456.6	374.3	58139.3	17497.4
53	14	18.1	31.3	28.2	0	18	0	1	0	1	3711.2	1449.6	1546.1	51889.8	370.8	332.2	188.9	547.7	3074.1	4838.4	9042.2	4044.9	1321.9	10393.5	3320.7	1246.4	12464.8	363.5	1163.9	407.9	571	1146.5	422.3	46889.7	26178.2	1755.1	281.5	740	37037.7	1239.3	1225.4	4552.5	8322.5	56186.8	9043.7	9682.2	327	61522.1	20964
54	14	27.1	31.3	28.2	0	18	0	1	0	1	1254.8	1126.1	1463.6	59915.7	330.7	585.5	203.3	598.7	3262.8	6092.7	7544.5	9756.3	1466.5	11447.5	3756.3	1497.7	13488	355.8	1336.7	428.9	544.4	1211.7	398.7	47696.4	21382.1	2054.6	263.4	660.4	38812.4	1474	1349.5	4695.8	9542.7	64477.2	8273.4	11596.1	374.9	57539.8	35661.3
55	14	30.9	31.3	28.2	0	18	0	1	0	1	1582.6	1063.4	1423.5	67139.4	401.2	669.3	169.1	840.2	2578.1	5267.2	7183.7	7079.5	1297.5	10880.2	3618.6	1560.6	14097.1	308.4	1307.1	384.2	494.9	1208.6	377	50234.2	19931.1	1957.5	246.7	471.4	38194.1	1570.2	1516.2	4424.2	10790.9	47042.8	9679.8	11207.9	337	56454.5	44854.6
56	15	14.6	NA	30	0	25	0	0	0	0	1436.1	2300.1	1609.7	45738.3	488.9	577.5	194.9	586.5	2513.1	3982.8	7894.2	8766.6	1245.6	11001	3566.8	1388.6	15092.6	319	1309.6	423.7	526.2	1082.9	408.8	40333.1	22786.9	960.3	263.4	624.9	32875.7	1346.3	1232	7399.9	9609.2	36961.1	8701.1	11090.6	350.6	52256.4	15395.8
57	15	18.6	NA	30	0	25	0	0	0	0	2399.7	2996.1	1388.4	51348.2	825.2	693.3	178.8	903.9	2037.4	4721.3	8604.8	8804.1	966.6	12118.2	3885	1252.7	15120.7	276.5	1324.1	445.9	482.7	1086.6	342.4	39495.5	24373.3	835.9	241.2	402.2	40554.9	1196.7	1029.8	7178.8	10246.9	35386.3	7441.2	11894.6	351.9	53052.9	18762.5
58	15	26.6	NA	30	0	25	0	0	0	0	2943.5	1617.6	1542.4	62589.4	263.3	797.5	185.8	433.1	2296.9	5778.5	8490.2	5782.1	888.1	13975.8	4025	1432.9	17641.4	296.1	1339.8	473.6	498.8	1009.2	398.4	47672.9	22131	763.2	245	414.9	38766.2	1519.2	1282.5	7778.4	10709.5	28360.2	5440.4	15283.6	362.6	68308.2	25745.7
59	15	31.6	NA	30	0	25	0	0	0	0	4263.1	1642.7	1244.2	49601.7	309.8	805	165.5	556.1	2675.6	6725.8	8286.7	8389.1	886.6	14266	3939.1	1623.5	16179.5	284.6	1633.6	486.4	602.4	1197.2	424.2	43234	21168.9	854.8	286.5	410.2	34137.8	1649.8	1353	7461.4	9919.2	23850	6175.4	15000.9	380.9	56374.7	25800.9
60	15	33.7	NA	30	0	25	0	0	0	0	3314.9	1634.7	1333.8	64070.7	523.2	677.7	192.8	637.8	2382.5	6405.8	7474.6	6040.6	943.6	14476.6	3963.9	1620.2	19256.4	294.6	1361.7	484.4	480.9	1050.3	380	48723.6	19465.4	733.5	230.3	351.9	40724.6	1515.9	1331.8	8797.7	11458.9	25483.3	7111.4	14328.6	357.7	66633.7	28678.8
61	16	8	NA	24.8	0	25	0	0	0	0	7745.9	1546.8	1383.2	57192.7	365	350.9	177.1	416	2878.5	3910.3	9614.8	3325.9	1508.9	7768	2733.5	1327.2	11096.4	316.4	999.8	409.1	489.9	1022.4	364.6	53090.6	31650.3	1557.9	245.2	651.2	36799.1	1166.8	1115	4302.5	5823.8	87405.4	4635.4	11219.5	3861	85153.2	11240.6
62	16	20	NA	24.8	0	25	0	0	0	0	8982	1261.1	1466.7	56824.9	347.3	334.5	194.5	471	2866.8	4924.9	11008.8	4628.6	1332.6	8263	3150.5	1365.7	12720.3	344.9	1322.7	433.4	576.4	1084.5	408.3	39400.5	21326.6	1475.7	238.6	641.4	36126.9	1326.4	1258.4	4222.2	6263.9	51116.4	6236.5	11041.1	3861	62997.8	17281.6
63	16	26.7	NA	24.8	0	25	0	0	0	0	1952.5	1165.3	1390.5	60172.1	332.9	541.1	195.1	489.2	3324.1	7325.1	11705	6965.6	1342.2	7855.1	3229.1	1392.9	14308.7	323.1	1305.8	406.1	559.7	1076	341.8	47633.6	18484.6	1604.8	233.9	867.1	32841.1	1430.9	1290	4040.9	6350.1	44193.5	10262	12043.9	3193.7	71182.3	20798.6
64	16	31	NA	24.8	0	25	0	0	0	0	3426.5	1049.6	1299.9	59481.4	309.7	498.6	162.8	506.4	2090.5	8976.4	10365	7041.3	728.3	9096.2	3504.5	1165.8	15611.1	299.5	1164.6	391	484.6	1011.8	368	42873.4	17544.4	936.7	222	417.8	35016	1211.8	1035.5	4357.5	6466.1	28749.5	9152.9	13718.5	3258.1	65858.7	26132.9
65	16	33	NA	24.8	0	25	0	0	0	0	4235.1	1003.3	1382	63929.3	334.5	375.9	190.5	552.4	3097	7744.1	9449.8	6622.3	1190.1	9097	3485.6	1346.2	14425.3	357.6	1425.2	392.8	521.5	1031.7	337	41368.2	16763.5	1358	207.7	755	33187	1390.2	1313.2	4187.9	6691.9	51456.9	6879.5	12357.9	2946.9	68661	23245.2
66	16	39	NA	24.8	0	25	0	0	0	0	7921.4	966.3	1452.1	59308.9	336.8	351.8	154	554.1	2625.9	8127.3	9541.1	3860.1	1229.5	9116.6	3225.2	1232.4	12786.2	301.9	1149.3	391.1	530.8	1006.7	416.7	40453.3	15428.8	1399	219.4	533.9	35576.6	1243.6	1124.4	3273.3	5967.2	56705.7	4801.2	13551.2	2510.4	61791.1	27429.2
67	17	10.7	NA	25.8	0	23	0	0	0	0	7147.5	2220.1	1633.2	48613.1	289.4	361.8	199.7	477.4	3066.6	2662.7	9674.1	4271	1325.7	8564	3542.9	1339.7	10109.2	373.5	1463.4	476	622.1	1092	425.7	54827.2	20292.1	4032.4	276.1	603.7	46333.8	1279.4	1197	6046	6008.1	73587.2	7242.6	11183	396.4	63206.8	18322.8
68	17	20.1	NA	25.8	0	23	0	0	0	0	2597.3	2166.5	1820.1	53031.4	386.1	526.1	193.5	593.4	3098.4	3802.6	9494.5	6636.8	1192.6	8996.7	4050.6	1263	11379.4	350.6	1412.1	478.3	586.9	1069	427.6	56251.1	16554	3542.5	259.9	445.4	51377	1245.2	1152.5	6042.7	5868	70586.8	7387.8	15067.4	431.3	68080.4	20720.7
69	17	25.4	NA	25.8	0	23	0	0	0	0	10075.5	1875.9	1616.1	46897.9	351.9	493.6	181.6	621	2856.8	3348.6	8750	4800.3	1150.2	9101.3	4174.2	1378.4	12310.4	348.7	1613.3	450.3	590	1105	417.6	50053.5	14676.4	2317.4	245.9	444.6	41229.2	1416.9	1242	5144	5410.9	54730.2	5362.4	14437.3	391.7	60927.5	19469.9
70	17	31.1	NA	25.8	0	23	0	0	0	0	2956.3	1688.6	1779.7	59527.9	379.1	330.7	160	694.2	2575	6523.4	8606	7160.2	803.6	10703.7	4323.8	1284.2	14372.2	309.8	1445.1	412.6	539.9	1051.5	398.2	45761.9	13623.7	1235.2	244.3	352	38761	1374.4	1180.4	6167.8	6956.2	26637.4	5906.7	14677.7	399.7	60655.3	26660.6
71	17	33.1	NA	25.8	0	23	0	0	0	0	4131.1	1365.4	1662.7	63367	371	320.1	184	577.5	3456.1	6409.1	7307.5	7818.6	1142	11065.8	4121.3	1350.5	12448.4	343.8	1470.6	418.3	566.2	1005.9	392.1	46623.4	12277.7	2563.9	218.8	600.9	41849	1407.7	1367.9	5525.4	6904.1	61024.8	6774.7	16323.9	348.4	60720.8	26608.3
72	17	39.1	NA	25.8	0	23	0	0	0	0	2287.4	1482.9	1656.2	61965.2	387.9	399.8	167.7	661.9	2724.3	7907.4	7412.6	8658.7	1102.2	11622.3	4187.6	1243.3	12283.8	307	1449.4	431.2	541.2	1055.8	432.4	40667.6	13920.3	2374.9	222.7	386.6	44889.6	1268.1	1213.1	6029.2	6720.2	55317.9	7179.6	16980.3	403.2	55364.3	35860.7
73	18	13.9	NA	21.1	0	15	1	0	0	0	1462.4	1888.7	1590.9	54758.1	310.2	367.9	175.3	500.2	2307.6	5264.9	9495.7	7368	1129.3	10382.4	3288.6	1348.7	13890.1	316.8	1190.4	443.1	536.9	1067.3	403.7	34715	28208.4	956.3	274.8	529.6	32701	1192.5	1126.2	5544.9	8764.1	44393.4	11289.4	11746.7	337.7	55542	31193.3
74	18	18.6	NA	21.1	0	15	1	0	0	0	2868.5	2031.7	1672.2	60751.3	367.8	419.4	164.1	506.7	2446.6	6058.2	10517.6	9796.5	1045.2	10306.2	3283.7	1341.9	13191.4	297.1	1200.9	409.4	522	1008.5	419.6	39678.4	27462.7	877.3	239.8	451.6	36387.5	1212.8	1127.9	5148.7	7683.2	39167.5	7496.7	12982.5	344.7	61370.3	30904.1
75	18	26.6	NA	21.1	0	15	1	0	0	0	3862	1523.4	1345	53369	353.8	471.1	163.3	497.3	3203.6	6602.3	8350.1	11069.9	1454.2	9823.1	3704.2	1533.5	15519.6	309	1375.4	383.3	526.1	1076.6	375.6	38457.5	21555.5	1214.6	254.4	647	33333.4	1438.5	1347.9	4258.4	8328.2	48822.8	5762.9	11946.7	293.9	56815.6	24096.8
76	18	29.6	NA	21.1	0	15	1	0	0	0	4506.8	1780.7	1399.6	55820.1	446.4	348.5	178.7	602.9	2282.7	7239.5	8759.8	13256.6	1158.1	10726.2	3278.8	1271.1	16287.8	300.5	1219.3	425.2	509.2	1060.7	379.4	40140.1	21127.2	927.1	234.4	427.7	35015.2	1166.5	1129.6	4281.2	9121.5	40520.1	5474.3	10784.4	343.1	59062.3	31677.5
77	18	33.6	NA	21.1	0	15	1	0	0	0	10420.2	1527.7	1361.9	59902	352.8	319.8	163.8	528.8	2053.1	7151	8536.8	10407.5	1178.5	10613.1	3219.8	1331.9	15900.9	286.9	1269.5	409.6	480.8	1172.6	376.1	45137.1	18603.6	848.2	209.4	436.4	37092.1	1185.3	1156.1	3706.3	8665.6	49632.1	4754.1	11622.3	314.8	64643.1	32896.1
78	18	38.7	NA	21.1	0	15	1	0	0	0	5416.8	1348.9	1424.7	59497	328.3	324.3	178.9	555.1	2792.1	8501.2	7394.3	8292.4	1377.6	10680.5	3639	1469.2	15349.5	323	1324	424.2	529.6	1179.4	389.9	41594.3	17375.8	1048.4	225.6	501.4	41601	1324	1227.9	3957.3	9705.8	51960.7	7406.8	11832.7	343.8	57233.5	35840.5
79	19	13.9	25.4	27.3	0	18	1	1	1	1	1051	2217.7	1915.6	43910.4	396.1	546.8	194.5	641.1	2511.9	6305	10134.4	4968.4	916.6	11262.6	3793	1261	12110.5	380.4	1221.7	414.8	565.1	1007	981.8	45715.8	25174.9	2034.2	285.5	525.8	37102.8	2035.4	1101.2	8088	7232.2	34447.3	15883.6	11653.7	593	60725.3	18342
80	19	17	25.4	27.3	0	18	1	1	1	1	456.3	1652.2	1634.8	50009.3	301.9	462.3	181.6	552	2204.9	6576.5	10395.7	6383.9	817.5	11846.6	3368.9	1165.6	14282.7	362.8	1186.2	371.2	540.7	1008.9	924.3	46536.9	24725.8	1889.1	275.6	476.3	42778.1	1965.6	1009.8	8339.2	7637.1	23473.7	13304	11567.3	574.1	59974.8	28812.9
81	20	8.4	NA	25.2	0	22	0	0	0	0	6556.4	2134.8	1813.9	54172.2	407.4	392.2	209.4	618.7	4126.7	3713.7	7743.9	3090.7	1441.7	9036.4	2790	1343.8	10449.3	307.2	1094.3	406.6	522.3	1133.8	388.5	38284.7	34686.7	1461.4	290.5	837.1	41865.4	1319.2	1360	4855.2	8763.5	75245.2	4748.6	9734.9	479	57240	21150.4
82	20	19.1	NA	25.2	0	22	0	0	0	0	1722.7	1215.2	1528	59925.6	367.9	692.3	800.6	515.3	2452	5724.7	10112.7	8471.1	851.2	11291.2	3719.5	1444.1	12759.1	306.2	1253.2	416.9	556.7	1250.3	398.5	42820	29560.7	1376.2	275.3	419.7	41718.5	1504.6	1386.5	5229.7	8316.5	27358.7	12019.9	13691.3	354.6	55259.5	33535.5
83	20	25.1	NA	25.2	0	22	0	0	0	0	5502	2428.6	1598.6	56629	1043	280	172.4	1161.4	2516.6	4693.8	8031.6	5759.9	1025	10207	3268.3	1234.7	12821	291.1	1162.9	383.4	505.9	1147.9	382.3	39683.6	27120.4	944.2	262.8	471.8	35867.7	1253.7	1082.2	5117.7	8961.8	47515.6	6923.2	11727.4	420.9	49848.2	31855.7
84	20	30.1	NA	25.2	0	22	0	0	0	0	6136	1574.4	1644.9	54781.1	440.6	296.2	172.7	759.4	2439.1	5318	8456.9	5189.6	1164.3	10575.3	3247.4	1202.1	13419.1	271.5	1216.6	398.7	543.7	1121.1	409.5	42739.1	25353.2	1082.6	253.6	494.8	34180.6	1202.1	1115.6	4762.7	8567.2	52081.8	7827.2	11311.8	419.4	54841.3	28848.9
85	20	33.1	NA	25.2	0	22	0	0	0	0	3359.4	1540.1	1693.2	59491.2	416.1	381.6	191	706.6	2215	6862	7344.1	6693.7	909	9746.4	3568.1	1315.4	15436.9	296.8	1285.7	378	512.6	1130.4	393.9	50564.8	23583.5	907.6	262.9	428.7	43287.1	1305	1153	5948.5	11079	41387.5	10307.2	12584.6	596.2	62211.1	29839
86	21	10.1	NA	32.3	0	21	0	0	0	0	3664.5	1674.6	1577.7	56880.1	403	380.7	276.8	588.4	3862.2	3936	8397.6	7064.7	1844.6	9718.1	3356.9	1728.3	10370.8	328.5	1506.9	560.2	563.8	1612.3	454.2	48733.8	24549.7	6091.7	362.8	604.1	38550.7	1569.6	1516.1	5720.3	9252.1	89735.7	6758.1	13220.6	638	58579.8	18184
87	21	20	NA	32.3	0	21	0	0	0	0	5831.5	1418.4	1580.7	51247.7	290.3	537.9	198.7	520.8	2166.4	4863.8	8582.2	11140	868.5	9823.6	3800.3	1364.1	12166	322.5	1406.1	432.9	525.5	1126	407.1	40610.8	20785.1	1517.4	258	392.3	33369.5	1457.7	1158.5	5752.2	8725.2	31130.8	10065.8	15977	445.1	48515.9	17015.6
88	21	27	NA	32.3	0	21	0	0	0	0	3190.7	1514.6	1386.4	44944	476.2	475.4	190.1	678.2	5781	5302.9	8313.2	9313.5	1027.4	9189.5	5938.3	1245.9	12766.4	295.6	1350.1	412.5	498.9	1170.4	363.4	44061.4	17155.5	2209.9	272.8	499.5	27564.2	1745	1109.7	4868.9	7603.7	44803	8370.6	17161.2	387.6	46987.3	18515.3
89	21	29.7	NA	32.3	0	21	0	0	0	0	7326.2	1319.3	1676.2	60315.5	407.8	508.2	205.1	634.4	4588.9	6932.8	8958.9	12623.6	830.9	11391.5	5716.2	1477.9	16591.2	303.2	1481.2	409.8	523.1	1196.1	354.4	48182.3	19019.3	1187.1	232.4	362.4	34577.4	1863.1	1252.4	6041.2	9905	25088.7	7626.4	18768.9	441.6	53695.9	24793.8
90	21	34.7	NA	32.3	0	21	0	0	0	0	5032.6	1163.2	1540.9	54642.9	383.2	522	198.7	700.2	2606.8	6976.7	8295.8	11354.6	1137.9	10530.9	4265.5	1520	14189.6	297.1	1462.3	405.2	532.2	1164.1	393.4	47569.9	16324.5	2056.4	248.9	422.2	30451.5	1569.6	1265.7	5150.8	8332.3	29584.7	11605	16320.5	415.6	50543.6	24732.8
91	21	39	NA	32.3	0	21	0	0	0	0	4171.8	1255.4	1776.8	55685.3	477.1	615.9	206.2	791	2180.8	7392.5	8540.4	9340	1045.8	12635.5	4312.7	1368.7	16082.7	303.3	1452.9	447.8	567.2	1246.6	430.2	37580.4	16635.1	1924.7	246.3	410.7	32929.7	1384.8	1296.3	5563.4	9741.6	33581.5	7931	16799.8	481.1	43134.2	29126.1
92	22	12.4	NA	39.5	0	23	0	0	0	0	4774.9	2135.1	1822.2	59030.2	362.9	348.5	197.5	504.3	2973.3	5849	10516.1	6990.5	1207	8520.5	3281.3	1239.3	15702.1	375	1081.2	397	550.6	1036.8	424	45741.4	23789.7	3032.1	294.2	586	43747.3	1604.7	1242.9	5681.7	8207.2	64019.9	8340.5	12922.8	333.3	68362	17158.9
93	22	20.1	NA	39.5	0	23	0	0	0	0	6519.4	1313.7	1692.5	60681.1	266.8	338.2	189.9	428.5	3196.6	7212.2	9220.3	6041.4	1237.6	9274.1	3428.2	1412.5	21410.7	326.5	1193.6	460.2	541.3	1142	454.3	37155.4	18569.9	3212	286.9	474.2	43715.7	1665.6	1342.6	5179.8	7701.2	73208	5867.1	12946	359.9	60719.5	18900.2
94	23	15.9	NA	28.5	1	18	1	0	0	0	1813.8	1770.1	1813.2	63405	459.5	286.8	161.9	620.1	2766.6	6834.5	9522.4	6347.9	1095.6	10083.8	4206.6	1310.3	10330.3	294	1291.4	380.9	519.5	1117.8	394.2	32911.8	19028.9	1413.6	285	1219.1	35058.5	1319.7	1063.5	8363.6	10291.5	61844.5	11751.5	17469.5	307	60100.2	36253.5
95	23	19.9	NA	28.5	1	18	1	0	0	0	2391.1	1524.2	1598.8	50832.7	349.5	286.4	165.9	543.9	2552.5	5756.6	10624.4	7747.9	1047.2	8788.6	3409.4	1197.1	9538.6	270.8	1233.3	404.2	485.3	1128.7	373.9	33664.4	13294.2	1585.2	291.8	752.5	25989.2	1140.8	1102.2	6862.9	8281.3	52824.9	10184.5	11823.4	312.6	61696.5	36711.2
96	23	27.9	NA	28.5	1	18	1	0	0	0	1951.4	1411.6	1590.7	59641.4	350.1	551.2	179	697.7	2546.8	8465	9221	8908.8	1100	10916.9	3631.4	1309.6	12857.4	305.1	1394.3	393.9	513.1	1114.7	394.1	38438.1	13779.8	1796	279.6	708.1	33579.4	1242.9	1127.1	8952.9	9131.1	54745.4	5773.4	13526.8	354.7	54928.5	41550.9
97	23	30	NA	28.5	1	18	1	0	0	0	4202.6	1340.9	1666.6	66661	389.9	540.6	188.5	607.3	3112.1	8065.6	9359	6105.8	1243.5	9959.5	3252.9	1343.2	11946	287.6	1148.2	419.1	507.3	1151.3	424.7	39393.7	12761.2	2490.3	311.9	601.4	35190.9	1312.5	1112.4	7450.2	8528.6	73221	8551.6	11974.5	374.2	67949.6	50949
98	23	34.1	NA	28.5	1	18	1	0	0	0	1924.8	1340.9	1777.7	63442.8	361.2	604	175.7	619.7	2599.9	8867.4	9924.3	10757	1177.6	11025.9	3775.5	1297.5	11810.9	306.3	1320.6	413.1	524.8	1072.7	429.4	33795	12095.4	2038.5	282.8	622.7	35672.9	1321.5	1160.6	6651.9	10001.2	51622.7	12195.1	13510.9	348.1	51173.5	46968.7
99	23	38.4	NA	28.5	1	18	1	0	0	0	1426.2	1130.6	1961.9	66394.2	459	739	226.8	921.9	4121.7	7677.5	8933.3	5564	1642	9714.3	2366.7	1527.8	10683.6	369.2	1350.8	392	566.1	1200.6	377	44244.9	9485.2	2863.4	262.1	1190.9	37640.5	1436.7	1573.5	5862.8	10131	54978.9	8730.6	10099.2	282.9	60296.6	45424.1
100	24	14.1	NA	39.5	0	18	1	0	0	0	2404.2	2088	1642.1	40779.1	309	620.1	208.6	644.5	2654.3	5438.9	8637.6	3883.3	1147.2	9094.8	3023	1383.3	11433.9	302.6	1151.8	380.5	515.4	1179.5	402.7	47752.3	27494.7	964.9	290.4	560	32538.3	1404.2	1303.2	4717.4	12088.6	34724	8725.5	10495.2	344.1	59653.2	15343.6
101	24	18.1	NA	39.5	0	18	1	0	0	0	1758.7	1992.4	1647.4	41644	385.1	571.6	212.8	670.3	2642	5580	8654.8	2842.7	1223.9	9742.8	3313	1408.6	13392.4	313.9	1247.2	416.8	518.2	1143.7	405.7	50747.6	24984.8	915	282.4	458.2	37294.1	1505.3	1328	5068.5	13065.7	38431	8030.2	11415.7	350	56209	18365.5
102	25	10.3	NA	21.3	0	19	0	0	0	0	1964.9	2248.5	1587.1	57026.5	341.2	363.9	202.6	709.9	2895.6	5003.3	10411.6	7633.5	1080.2	11256.9	3453.9	1266.5	9183.5	294.7	1513.4	393.8	537.1	1085.9	493.1	37343.7	41824.7	1873.4	287.8	731.4	37641.7	1329.3	1270.8	7459.2	12440.8	40246.2	8824.7	13506.8	3861	44754.3	26741.3
103	25	26.1	NA	21.3	0	19	0	0	0	0	1749.4	1442.6	1704	58695.1	300.2	321.3	197.8	656.8	1893.4	6248	9700.1	8693.8	703.4	12141	4528.8	1184.3	11244.3	278	1610.2	404	487.1	1133.1	467.5	37888.8	30365	835.2	264.2	331.3	38841.3	1243.8	1117.2	7489.8	11089.2	15864.5	7206.7	13076.5	3861	40036.7	44274.1
104	25	29.9	NA	21.3	0	19	0	0	0	0	2433.6	1526.1	2044.4	54485.5	429.5	321.3	185.3	763.6	1970.2	6518.4	8870.4	7677.3	794.7	11294.2	4174.9	1195.3	10215	265.4	1559.4	374.2	470.4	1142.7	438	32196.9	28616.6	1023	249.4	369.7	39716.7	1246.5	1106.3	6548.8	10876	26587.6	6507.6	13294.6	3861	37512.4	40927.4
105	25	33.9	NA	21.3	0	19	0	0	0	0	1370.6	1127	1686.5	57262.5	364.9	299	205.8	802.8	1876.7	6884.3	8917	8930.9	880.3	12575.7	4706.8	1248.4	11671	269.8	1885.8	385.4	485	1149.5	391.9	32502.5	24851.2	939.9	251.9	329	40824.8	1293.5	1132.1	7245.8	11530.6	24236.8	7669.8	12646.9	3861	35502.9	61258.5
106	26	8.3	NA	26.6	0	33	0	0	0	0	6402.1	1630	1948.2	49072.5	412.6	388.2	206.6	570.4	3220.3	3852.4	7676.3	6410.9	1684.7	9216	3386	1561.3	10138.2	335.3	1253.2	493.3	587.8	1589.9	423.8	44092.6	23163.6	1206.3	275.6	778.7	38482.6	1415.4	1447	6602.2	6450.7	60276	4559.2	11541.1	417	56913.6	23317.9
107	26	19.1	NA	26.6	0	33	0	0	0	0	3848.3	1585.4	1698	62653.5	311.2	507.9	193.4	456.9	2212.3	7280.1	9603.9	6766.1	991.4	9661.1	3889.6	1643.7	14392.1	318.8	1212.3	465.6	566.9	1528.2	416.8	40781.3	24068.5	864.4	288.2	672	42495.1	1455.8	1305.8	5675.9	8664.3	23362.4	6532	14341.4	363.2	58862.9	23073.2
108	27	11.1	NA	38.1	0	20	0	0	0	0	3763.9	2004.8	1357.2	62308.7	331.7	345	192	480.9	2423.6	5170.2	9661.4	5213	1294.6	8096.2	3753.6	1199.8	11775.8	323.2	1113.3	422.3	553.2	1066.9	513.1	50777.2	20414.8	1285.5	278.6	458.3	41237.3	1223.6	1233.6	6838.9	11360.1	28234.9	5026.8	12677.9	450	62782	19557.2
109	27	19.1	NA	38.1	0	20	0	0	0	0	1956.9	1211	1315.8	69473.6	369.2	518.5	194.6	521.2	3265.6	6423.2	9873.1	6306.6	1465.9	8918.1	3788.3	1339.8	13110.1	347.7	1249.6	443.3	571.4	1197.8	496.8	42396.2	19113.5	1639.1	299.7	584	40670.6	1374.2	1529	6053.1	10973.8	26309	6500.3	13462.1	406	65655.2	35210.2
110	28	11	NA	31.3	0	35	0	0	0	0	4008.2	1936	1836	46129	385.3	594	221.6	624.5	2762.9	6009.8	9516.1	6083.3	1585.8	11409.4	3965.4	1405.8	14782.8	320	1215.6	473.8	522.1	1169.4	391.7	44842.7	34972.5	1385.3	310.8	572.4	38154.6	1726.1	1275.2	5425.9	9531.3	38069	10443.4	16061.9	437.9	67531.3	19720.5
111	28	17.6	NA	31.3	0	35	0	0	0	0	3557.6	1743.4	1699.5	46777.9	275.2	724.9	210.8	474.8	2857.7	6151.9	9523.4	6174.8	1330.4	10143.7	3887.2	1392.7	14679.2	348.9	1285.1	415.1	580.4	1104.6	397.4	46167	24517	1207.4	267	754	38015.2	1762.4	1359.9	4276.2	9833.6	27406	8627.3	13499.5	370.6	65969.3	21947.6
112	29	26.7	32.1	19	0	17	1	1	1	1	585	1404.8	1492.9	72960.5	358.9	890.7	212	731.8	2798.7	6995	9099.6	14311.6	1322.7	11436.7	3823.9	1985.5	13142.3	290.6	1294.4	419.9	502.6	1395.1	354	52931.1	20218.7	1667.3	244.3	520.2	63394.9	2013.7	2083.8	5101.3	10274.3	17532.8	11206.7	16670.7	342.4	25443.2	37336.9
113	29	30.7	32.1	19	0	17	1	1	1	1	1812	1278.8	1452	67926.2	390.2	709.7	196.3	903.8	2812.8	7956.3	9046.8	8842.4	1313.4	11691.2	3895.4	2239.9	14074.1	253.1	1255.7	417.6	459.9	1415.6	337.4	48984.9	17090.7	1476.1	243.8	412.7	46563.3	2167.1	2263.3	5374.9	10924.5	15889.1	8631.5	14540.1	332.3	24231.4	45982.6
114	30	8.9	NA	21.1	0	26	0	0	0	0	7038.6	1877.5	1757.7	54327.1	352.3	409.9	215.1	594.6	3618.3	3725.4	9189.8	6704	1282.1	9542.6	3833.7	1350	10459.7	314.9	1289.9	425.3	523.7	1157.2	391.5	25205.1	30280.3	1887.6	282.1	920.7	41669.8	1414	1342.6	5960.7	7190.6	56322.7	5456.4	14369.4	508.7	47638.6	28291.8
115	30	18.9	NA	21.1	0	26	0	0	0	0	7241.7	2370.8	1621.2	62344	776.3	607.8	191.7	952.1	3638.3	4018.2	8663.1	7424	1057.7	10068.1	3544.8	1370.9	10727.2	321.7	1235.7	395.6	514.6	1163.7	389.2	33994	23040	1881.5	253.4	661.2	41231.3	1467.8	1302.4	5992.1	7364.4	49857.9	6693.4	13336.7	407.6	49660.5	32440.9
116	30	27.4	NA	21.1	0	26	0	0	0	0	9511.8	1465.4	1630.9	58296	351.2	413.3	190.5	605.4	3253	4755.5	8651.8	7318	1127.5	9629.1	3613.6	1220.8	13172.4	307.2	1241.4	408.3	523.1	1207	363.6	40529.4	18925.9	1751.3	238.7	674.8	42165.6	1232.1	1163.1	5317.7	7459.4	59511.9	6962.8	15189.8	366.6	50490.3	34734.6
117	30	31.9	NA	21.1	0	26	0	0	0	0	2108.9	1512.2	1244.8	57345.8	331	1164.1	196.8	553.9	3881.2	6158.7	8253.3	9476.2	976.6	10070.3	3317	2429.1	13521.7	240.4	1180.4	480.4	662.7	1051	636.7	32489.3	23808.9	944.4	476.4	380.1	39081.2	1931.1	1566.9	5955.5	9215.9	36380.3	10226.7	13199.8	429.2	60567.5	29999
118	30	33.6	NA	21.1	0	26	0	0	0	0	10346.4	1515	1548.5	63378	434	445.9	199.8	734.2	3367.9	7503.4	8916.6	7487.3	1028.3	11121.1	3784.8	1394.1	13703.1	333.2	1327.5	449.3	523.9	1217.5	404.5	47231	21073.8	1443.2	241.7	509.2	42256.2	1474.2	1219.8	5449.4	7609.6	48122.4	7567.8	15840.3	376.1	54180.2	41127.5
119	31	12.9	NA	23.5	0	18	1	0	0	0	2363.5	1810.4	1654.6	51176	279.7	489.2	218	559.9	3105.3	6000.1	9737.3	8984.1	1137.7	10147.5	3479.5	1344.8	10584.9	292.5	4564.3	394.4	515.2	1188	469.9	45870.9	35170.6	1878.7	300.4	550.4	44784.7	1205.8	1077.3	5557.9	5559.2	25266.4	9465.4	16014.4	1191.2	56419.1	20765.8
120	31	20.9	NA	23.5	0	18	1	0	0	0	8849.9	1580.7	1384.5	56088.4	368.4	440.2	183.4	721.3	3235.8	4934.4	9175.5	4911.6	1252.9	12225.8	2901.7	1332.6	13059.2	320.7	3602.1	410.8	518.7	1075.1	492.3	43986.5	26766	1627.6	252.6	484.3	40016.7	1203	1232.1	5764.5	6146.4	24607.8	4648.5	11202.8	1066.5	56973.2	22026.4
121	31	38.7	NA	23.5	0	18	1	0	0	0	7724	1174.5	1312.7	49816.1	326.3	473	146.8	781.2	3402.9	10367.6	6993.6	7205	1132.6	13683.2	3434	1384.2	12275.8	337.1	3872.3	379.8	486.7	1008.3	457.4	41176.7	18361	1386.3	217.3	473	38389.2	1279.6	1231.1	5182.4	5499	25367.8	5592.8	12996.2	979	46956.2	27718.8
122	32	12.3	NA	36.3	0	28	1	0	0	0	3254.2	2156.1	2078.9	59938.5	392.7	393.3	170.7	698.4	2857.2	3381.5	8753.5	5667.3	1044.1	9363.2	6956.1	1402.4	11360.8	285.3	1204.2	387.2	470.3	1128.5	365.7	49761.5	36981.2	2174.9	278.6	685.2	47450.1	1422.6	1337.5	5024.3	6173.4	28914.9	7179.6	14802.2	310.7	62862.6	28812.1
123	32	20.6	NA	36.3	0	28	1	0	0	0	4783	1855.9	1868.7	67737.5	321.7	534	166.8	663.9	2278	3835.8	9351.2	7152.1	656	10340.2	6907.3	1286.9	13277.8	285.1	1168.8	392.2	507.5	1102.4	390.3	47490.1	31403.6	1193.5	264.2	416.7	51689.8	1351.6	1282.5	4965.1	6737.4	16565.5	5140.1	14720.6	325.6	63825.6	25981.2
124	33	22.6	29.6	34	0	28	1	1	1	1	1058.9	1271.9	1632.3	46167.9	554	548.9	196.8	663.1	2917.3	3589.4	9509.2	6806.1	1700.9	8980.5	3542.1	1338.8	16289.4	295.8	1152.3	422.1	511.3	1189.6	423.3	41630.4	27331.7	4971.3	295.8	496.7	28537.2	1221.3	1251.2	6139.9	7438.7	62913.2	13924.5	10638	367.6	58011.6	31027.7
125	33	26.6	29.6	34	0	28	1	1	1	1	4177.4	1067.9	1598.7	68266.3	507.9	497.1	204	686	3330.4	3183.6	9793	6127.2	2075.5	9190.2	3737.6	1391.7	16991.5	296.7	1246	473.8	496.4	1273.7	417.1	46194.4	31616.3	6812.6	300.5	468.6	40225.4	1276.1	1288.9	5876.1	7864.1	89063.5	9723	12175.5	349.7	65878.4	40809.4
126	34	12	33.1	18.8	0	18	0	1	1	0	2597.1	1526	1638.5	59117	349.4	342.5	205.6	573.3	3315.7	5407.2	8319.8	5806.6	1511.1	8331.4	2999.3	1733.7	9097.4	347	1089.9	431.2	575	1155	568.5	34707.2	31414	2154.9	304.9	780.7	31641.1	1225.3	1217.5	6782.7	10427.8	50500.1	9356.2	11508.9	488.9	62480.3	24668.2
127	34	20	33.1	18.8	0	18	0	1	1	0	1885.1	1391.9	1507.7	51098	339.7	574.8	187.7	624	3038.2	6870.4	7137.4	5928.8	1414	9421.2	3753.1	2200.8	11020.8	346.1	1115.1	452.8	549.7	1069.2	575.1	34869.8	29790.7	1598.7	297.1	562.4	32892.9	1400.8	1184.3	7056.9	11747.3	30224.2	13480	13717.7	590.2	47290.6	22535.7
128	34	26	33.1	18.8	0	18	0	1	1	0	2654.1	1145.3	1840.7	61041.4	408.7	546.7	183.6	715.9	3229.3	5941.5	8242.1	5626.9	1499.3	10603.6	3533.2	2112	11590	392.7	1239.7	434.1	611.2	1109.3	538.8	42442.4	23574.7	1818.6	255.2	809.3	36782.8	1511.8	1385.5	5957.6	11480.1	43673.3	9353.5	13960.3	497.1	52952.8	29506.1
129	34	29.1	33.1	18.8	0	18	0	1	1	0	5517.6	1234.1	1416.6	68131.7	353.1	622.7	174.8	771	2629.1	5282	7481.1	4625.1	1227.6	9990	4076.1	2720.6	11449.2	326.4	1144.1	489.5	494.7	1056.6	549	38487.7	27501.8	1182.3	258.1	470.5	40913.7	1564.4	1368.1	6823	12105.9	32605.1	6304.2	15253.4	506.4	56493.6	32735.2
130	34	32.4	33.1	18.8	0	18	0	1	1	0	4409.4	1219.8	1596.5	57497.6	396.1	563.1	193.5	607.2	3157.5	3947	7837.8	7524.9	1542.8	7728.5	3317.7	1888.2	11326.6	359	1182.4	448.6	567.7	1127	514.4	41845.9	19145.9	2245.2	300.3	791	35656	1510.7	1488	5351.7	13391.9	42246.8	8815	11232.9	449.6	52710.8	24225.3
131	35	9.9	NA	18	0	20	1	0	0	0	1914.9	2697.4	1539.3	52292.4	361	511.3	179	674	2787.7	5797.3	8474.6	9527.6	1163.5	12116.9	3142.2	2303.3	10804.7	303.7	1197	407	486.7	1112.3	469.5	44391.4	23537.1	1700	314.4	496.9	35213.8	2641.6	1638.9	5308	9823.8	38245.5	7630.3	12070.8	339.9	48040.5	37751.3
132	35	20.9	NA	18	0	20	1	0	0	0	3465	2227.1	1550	58182.2	339.7	764.5	202.2	494.5	3684	6147.3	8716.3	13879.5	1300.8	11972.7	3327	2404.3	11439.6	328.8	1252.7	420	535.9	1102.1	446.4	44079.7	21648.8	1925.8	280.1	752.6	40443	2864.9	1930	4654.8	8978.6	36434.3	6609.6	12740.4	374.4	51812.3	43950.7
133	35	24.9	NA	18	0	20	1	0	0	0	5476.9	2075.8	1650.7	55310.3	303.5	312.9	167.2	759.9	3093	5864.2	8136.4	12159.6	1310.6	13491	2959.2	2086.5	10683.6	296	1186.2	380.2	515	1021.7	429.9	37626.9	17448.9	1821.3	283.2	662.5	39861	2665.7	1715.5	4370.2	8513	40160.3	5998.2	9888.9	323.8	45217.6	31503.6
134	35	31	NA	18	0	20	1	0	0	0	1727.9	2034.6	1819.7	56139.7	341.9	465.1	183.3	805.5	2685.6	9168.6	6991.2	17685.2	1297.7	14047.9	3420.2	2872.3	11865.6	319.4	1276	402.2	523	1132	483.4	35208.8	15240.6	1489.5	297.1	505.7	40801.4	3400.8	2271	4628	10541.7	26101.5	12007.3	11094	337.1	39656.1	37969.7
135	35	35	NA	18	0	20	1	0	0	0	2265.4	2625.9	1709.2	47660.5	743.9	477.4	201.1	1190.5	2721.7	8942.7	6094.6	20702.4	1270.8	12185.2	2845.2	2137.2	10870.4	300.3	1122.1	386.1	551.4	1029.9	494.4	36697.6	12115.5	1913	275.5	579	34720.5	2557.3	1740.8	3979.5	8980	37659.6	12264	8724.8	307.7	36424.7	32005.1
136	36	10.7	NA	33.1	0	24	0	0	0	0	2361.5	2232.4	1586.6	42536.6	900.7	479.2	202.9	919.8	2818.1	5478.1	7925.6	7453.3	965.3	9062.2	3559.6	1268.2	12911	312.5	1302.7	418.1	530.5	1121.4	446.5	41241.6	21987.4	996.9	262.6	543.8	48734.8	1220.5	1105.2	6772.4	9469.2	68245.1	8173.3	11313.8	449.4	62231.6	15940.4
137	36	18.6	NA	33.1	0	24	0	0	0	0	3365.2	1585.3	1463.2	46293.4	398.1	504.3	183.8	650.1	2431.3	6955.4	8742.1	6285.9	834.9	10781.2	4235.5	1259.8	14048.5	301.1	1312	411	508.5	1022.2	441.8	50112.7	20752.9	752.1	277.4	390.7	45718.9	1336.5	1103.4	7305.6	10163.6	45467.3	7273.9	14017.6	476.6	68530.3	23341.4
138	36	26.6	NA	33.1	0	24	0	0	0	0	4009.4	1531.6	1536.7	39615	533.9	289.8	202.8	699.1	3147.4	6847.2	8231.3	5977.6	1350	11013.7	3428.7	1305.8	14315.3	300.8	1168	454.1	529.9	1163.4	446.1	45975.7	15827.7	1428.1	288	402.9	40185.6	1161.6	1139.6	6462.3	9981.2	77783.7	5622.6	10713.6	474.9	61187.6	27498.8
139	36	30.6	NA	33.1	0	24	0	0	0	0	2641.6	1247.5	1527	51169.8	353.9	365.7	174.8	658	2218.1	8063	8651.4	8007.8	800.4	12816	4270.5	1154.9	16101.5	296.6	1446.5	388.2	515.7	1061.4	424.4	48859.2	17470.9	738	252.9	401.9	44311.4	1205.9	1020.1	6658.3	11634.8	44284.8	8931.3	13991.6	430	65246	29289.6
140	36	34.6	NA	33.1	0	24	0	0	0	0	2429.8	1152.6	1571.1	44492.7	362.2	435.9	194.2	539.9	2169.8	8133.9	8026.8	6029.8	796.1	11635.7	4315.4	1151.4	14706.7	288.5	1406.8	376.2	498.7	958.3	406.5	54794	15062.1	773.4	227.3	374.6	48177.4	1127.5	1032.6	5905.2	10572.5	47966.4	8897.6	13765.1	414.3	69843.8	30209.5
141	37	11.3	NA	31.8	1	29	0	0	0	0	13002	1764.3	1607.8	47349.7	423.8	523.9	251	473.5	3196.9	5925.9	8271.6	4360.5	1916.1	9551.5	2962.4	1475.1	11761.8	305.9	1185.4	494.4	532.2	1399.5	425.6	44630.9	23441.3	2580	266.5	587.4	39356.6	1247.2	1266.1	5107.3	8624.2	47284	4714.6	10047.8	460.8	60172.4	14969.4
142	37	19.3	NA	31.8	1	29	0	0	0	0	4398.5	1896.7	1765.5	48176.2	349.7	521.9	258.2	438.3	2719.4	7524.8	9585.2	10552.3	1560.8	11034.5	3679.8	1409.2	13228.2	343.5	1287	437.3	544.7	1198	404.6	44961.7	20218.1	1823.1	247	578.6	43702.5	1329.2	1197.9	5208.3	9952.5	48820.5	8327.1	12074.7	524.1	56913.5	17912.2
143	38	13.4	NA	26.7	0	23	0	0	0	0	6507.5	1715.5	1461.3	63242	363.1	347.8	167.9	589	2737.4	5515.5	10202.5	2430	1613.7	10308.7	3014.2	1241.8	11046.4	316.5	1032.2	412.5	512.2	3870	386.3	45739.6	34393.3	2226.6	266	2336.5	36782.2	1696.8	1277.9	4241.1	7356.5	37889.4	5680	10800.6	3861	58912.5	16821.3
144	38	21.6	NA	26.7	0	23	0	0	0	0	7182.4	1386.3	1457.6	56505.4	346.3	348.9	171.4	554	2772.1	5404.5	9533.5	2736.8	1749.8	9856.5	2996.6	1335.2	13064.2	311.9	1092.9	400.8	534.1	3652.9	387.7	44120.5	26871.7	1954.3	256.6	2336.5	34332.5	1869	1370.1	4308.4	7132.2	38825	4273.2	9927.5	3861	54744.6	20352.7
145	38	25.4	NA	26.7	0	23	0	0	0	0	7758.8	1437.4	1394.7	58605.2	389.5	288.7	141.4	671.5	2746.1	5532.6	9992	2613.8	1802.6	10563.1	3024.1	1110.8	12747.8	282.5	990.1	336.1	489.8	3340.2	365.8	55561.7	26995.5	1952.8	227.6	2336.5	41089.8	1731.4	1214.9	4190.5	6968.2	40158.4	3737.1	9945.6	3861	64159.2	24754.4
146	38	29.6	NA	26.7	0	23	0	0	0	0	8021.1	1364.7	1417.8	53800.6	290.3	329.9	152.1	533.9	2459.8	6451.2	10890.6	2938.3	1412.4	10088.4	3571.7	1275.8	13125	289.2	1165.2	392.9	509.4	3180.9	383.3	50931.9	25868.9	1579.4	234.5	2336.5	37195.3	1782.6	1258.8	4077.4	7792.5	33633.7	4416.8	12638.8	3861	60169.8	21488.2
147	38	34.6	NA	26.7	0	23	0	0	0	0	7291.5	1418.3	1348.1	62651	343	370.9	153.4	671.8	2075.2	7124.4	13046.3	4947	1128.1	11341.2	3950.5	1335.9	15970.3	284.9	1307.9	442.6	486.8	2943.8	342.8	53993.8	23866.5	1283	240.8	2336.5	41903.2	1956.1	1334.7	4394	7862.9	22291.9	6035.9	13416.8	3861	63825	31386.7
148	38	38.3	NA	26.7	0	23	0	0	0	0	2670.6	1294.2	1539.4	54900.4	456.4	354.3	175.9	780.7	2503.9	8393.3	9033.5	6289.4	1337.7	10296.3	3625.6	1377.1	13395.2	294.9	1106	364.5	494.5	3279.4	363	42331.5	20713.8	1528.5	240.1	2336.5	39171.1	1884.3	1369.6	4839	8236.7	25618.5	10056.4	11836.8	3620.2	52160.1	31825.5
149	39	10.6	NA	35.1	0	26	0	0	0	0	2445.6	2134.8	1993.1	46925.2	331.5	413	193.7	570.6	2304.4	4882.8	9001.4	3841.1	1257.8	9074.1	3722.7	1191.3	15661.9	279	1169.3	415.6	562.4	1077.4	410.8	43019.3	26343.4	1126.2	299.4	534.7	31735.9	1151.3	1098.9	6345.8	7604	35929.1	8983	12970	334.6	59715.6	14243.2
150	39	19.4	NA	35.1	0	26	0	0	0	0	9372.4	1821	1666.3	56208.7	367.3	432.8	197.4	523	2422.8	4970.1	9972.2	4573.9	1327.4	8284.3	3891.9	1388	18474.9	291.6	1243.3	405.6	486.2	1139.9	337.7	46426.7	24765.2	1210.2	260.1	466.2	40025.1	1221.1	1147.2	5690	8276.2	55935.4	6081.1	13298.1	345	70047.1	19182.8
151	39	27.4	NA	35.1	0	26	0	0	0	0	2703.7	1376.2	1580	53315.5	335.4	407.7	185	625.7	2164.9	7089	8516	6688	1050.5	10754.2	4922.2	1377.5	21275.4	284.3	1539.9	407.5	525.3	1086.1	396.4	39717.8	23050	815.4	250.7	439.4	35721.1	1292.5	1089.2	5677.2	9032.5	30810.5	12549.5	14932.2	332.6	56500.5	24329.9
152	39	29.4	NA	35.1	0	26	0	0	0	0	3331.1	1681.4	1702.8	58586.7	447.7	565.5	191.3	750.1	2326.2	7430	8438.8	6213.5	1052.7	11388.9	4249.8	1411.2	21666.8	321.2	1393.9	429	591.6	1169.6	390.9	40673.3	21582.6	955.6	268	524.4	34736.7	1359.9	1202.8	6518.2	8545.1	34887.1	10580.2	13567.3	360.5	62646.1	26999.8
153	39	35.6	NA	35.1	0	26	0	0	0	0	1193.4	1112.1	1637.3	59964.3	376.6	496.4	192.4	752.2	1456.3	8774.3	9263.9	2865.1	858.1	12173.9	2248.9	1312.8	23094	295.5	1455	412.2	578.5	1102.3	404.8	47813.2	6241.2	843.5	241	522.3	39836.8	1091	1094.8	5611.2	10172.9	26181.4	8352.3	4457.8	341.2	69585	35583.5
154	40	12.3	NA	22	0	27	0	0	0	0	2750.4	1482.6	1844.7	46605	290.6	487.9	206.7	530.7	3121.2	3981.8	9370	3960.5	1412.8	10261.3	3539.6	2173.9	14486.5	465.3	1419.6	673.5	649.3	1359.9	463.3	33178.1	32660.6	1595.7	466.1	821.5	35801.2	1713.7	1600.7	5362.1	6791.2	33058.8	7915.5	13332.9	346.9	54244.7	27001.3
155	40	20.6	NA	22	0	27	0	0	0	0	5880.6	1419.1	1617.6	53918.3	336.2	686	193.1	558.1	2593.8	4362.8	9825.5	2778.9	1072.1	11766.2	3808.9	2272.5	16273	457.1	1355.6	734.7	656	1223.7	471	36926	31794	957.3	441.2	428.1	41024.7	1611	1586.6	5624.5	6869.8	21901.2	5784.4	15976.3	376.5	66884.9	33288.9
156	41	15.1	NA	39.9	0	26	0	0	0	0	2071.9	1544.6	1810.1	48651.2	353.5	498.2	201.8	478.4	3932	4539.2	10013	5865.6	1491.7	7980.3	2824.4	1421.1	12397	420.1	1150.1	411.3	642.2	1173.3	449.2	51549.1	24715.1	2273.5	329.8	995.8	32703	1320.8	1442.1	5663.8	7234.9	80728.3	10003.7	11480.3	331	74017.9	18217.3
157	41	19.1	NA	39.9	0	26	0	0	0	0	3837.6	1518.2	1980.4	53119.9	351.1	620.8	204.5	512.8	2592.4	5727.3	11534.3	9218.3	1165.1	9611	3512.9	1316.6	16554.6	362.7	1205.2	461	585.2	1128.9	425.1	47781	22433.8	1501.1	256.4	486	35444.9	1230.1	1230.2	7549.8	9824	47349.9	8729.5	12474.3	414.3	61821.8	21622
158	42	9.1	NA	24.2	0	19	1	0	0	0	3041.5	1991.6	1919.6	57476.8	362.7	413.2	169.2	627	2687.9	4491.6	8801.1	8700.2	1111.4	9944.6	3816.8	1517.8	9710	320.5	1201	422.2	476.3	1056.5	393.4	29151.8	30869.3	1701.8	309.6	670.5	41407.6	1714	1324.4	6431.6	11462.3	42017.1	7312	15475	342.8	58099.9	19666.3
159	42	21.9	NA	24.2	0	19	1	0	0	0	8834.1	1683.1	1472.1	62646.1	337.1	467.8	156.3	638.7	2271.1	6911.6	10209.4	4906	787.8	11101.6	4647.2	1374.4	12784.4	270	1301.4	476.9	443	1127.4	409.7	33690.8	29912.9	966.4	258	397.6	44746.9	1559.7	1170	7065.9	10197.9	18284.5	6738.4	18636.7	360.1	57179	32651.5
160	43	13	NA	20.6	0	22	1	0	0	0	2415.3	2960.4	1697.7	66200.7	358.4	422.5	166.9	823.4	2120.4	5510.9	9644	6215.3	675.6	12482.2	3780.6	1181.6	16827.8	290.9	1110.7	393.4	504.6	1036.2	390.7	41069.4	45811	868.3	227.5	420.4	47546.9	1246.8	1119.6	7958.6	5358.7	20010.3	8590.2	16410.5	554.1	72316	31596.5
161	43	21.7	NA	20.6	0	22	1	0	0	0	4028.2	2322.5	1813.7	54319.7	309.6	506	172.5	749.2	2636.1	6302.6	7710.8	6290.6	1150.2	11621.2	3674.3	1265.9	16392.1	314.3	1176.8	392.7	563.3	1083.2	406.1	34055.2	31016.8	1141.8	237.4	621.1	36494.3	1351.7	1288	7433.8	5144.4	31444.1	6125.5	15335.2	455.4	51343.2	21731.9
162	44	12.6	NA	42.1	0	25	0	0	0	0	5291.7	1864.4	1561.4	57130.1	347.3	601	168	390	2505.4	3664.8	9036.2	5898.2	1006.3	6799.2	2805.8	1558.7	11366.4	293	1089.2	363.9	556.4	1041.6	421.6	45665.8	16602.4	1258	272.5	604.3	36126.6	2167.5	1434	6331.2	6664.2	34748.5	5627.5	10587.1	306.1	59750.7	18300.9
163	44	21.9	NA	42.1	0	25	0	0	0	0	5920.5	1453.7	1651	61448.6	413.6	596.3	187	430.7	2575.1	4961.4	10119.2	6515.5	1192.8	8110.9	2936	1646.1	13128.7	313	1168.4	394.2	569.4	1070.1	427	38032.2	12543.7	1337.3	295.5	621.9	33073.2	2207.2	1636	6286.2	7519.3	38345.2	5266.1	9813.9	303.7	57475.9	18617.8
164	44	25.9	NA	42.1	0	25	0	0	0	0	6474.2	1621.7	1614.6	68738.5	387.4	804.4	200.7	459.2	2879.8	6359.3	10959	5126.7	1179.2	9043.6	3632	1792.1	15046.1	317.8	1323.5	437.1	573.3	1235.4	444.7	41077.7	14085.2	1285.9	309.6	589.5	38092.6	2235.8	1732.2	7971.2	7495.7	28423.9	6393.9	12386.8	367.8	56767.3	25946.6
165	44	29.9	NA	42.1	0	25	0	0	0	0	6699.4	1171.3	1746.2	58674.1	411.2	714.9	207.8	450	3126.1	5719.5	9669.3	6332.8	1257.5	8817.6	3049.8	1723.6	14022.3	324.9	1263.9	386.3	569.9	1167.9	395	42582.6	11709.1	1868.3	269.7	823.8	33513.1	2106.5	1742.7	6677.4	7158.8	37118.8	6815.8	11072.4	295.6	59736.2	18023.1
166	44	33.9	NA	42.1	0	25	0	0	0	0	4966.1	1223.5	1523.7	80065.3	343.8	921.5	201.7	539	2576	7862	9854.4	7318.2	1091.7	10278.8	3551.5	1911	15079.2	286.9	1203.3	406.8	529.9	1252.3	413	39674	14285.9	1185.8	273.1	546.2	48940.1	2385.6	1762.8	7579.2	9290.6	20204.9	9378.8	12833.6	340.7	59396.5	26356.5
167	45	14.9	NA	25.1	1	23	0	0	0	0	3871.1	2042.1	1394.5	70454.5	327.9	440.6	198.6	558.3	2858.3	4126.8	8827	6008.5	1715.9	8515.7	2942.4	2121.9	11261.9	323.4	1201.6	511.3	511.4	1063.5	392	45310.1	22751.2	2482.9	326.9	573.8	34163	1327.4	1492.2	4724.6	8881.8	54151.1	7411.9	10070.9	727.6	59018.8	33615.5
168	45	19.6	NA	25.1	1	23	0	0	0	0	1902.3	2164.9	1431.5	71324.3	299.8	442.4	175.9	477.9	2461.6	4609.2	8893.9	5875.7	1187.8	8531.4	2949	1115.7	12078.6	276.4	1013.9	476	460.3	912.9	376.6	51150	21005.7	1929.1	265.3	404.5	41171.2	1089.1	1150.4	4871.8	9553.1	60989.8	5100	11306.3	762.7	65156.2	35281.1
169	46	12.4	NA	22.1	0	34	0	0	0	0	3260.5	1584.6	1897.3	61123.8	289.7	499.3	226.8	554.7	2521.7	6216.1	10453.4	5250.9	854.5	11712.9	4198.4	1736.5	11844.6	276.9	1498.7	511.1	512.7	1191.5	396.6	47965.2	38994.2	884.1	282	467.3	43128.5	1461.7	1297.4	5164.1	9106.7	30586.7	8796	16966.3	406.2	60554.9	33393.2
170	46	20.4	NA	22.1	0	34	0	0	0	0	3103.9	1286.5	1844.8	57020.8	372.3	666.9	204.9	619.8	2635.9	6466.6	9973.4	7677.3	940.8	12310.3	3901.1	1343.3	14570.4	275	1356.8	488.8	472.9	1164.8	358.6	44747.3	31698.8	1365	257.4	398.7	40629	1305.6	1322.6	4753	9572.6	38351.7	8204.2	14682	354.6	56082.2	37395.7
171	47	13.1	26.9	20.5	0	24	1	1	1	1	2018.9	1445.6	1527.9	62448.8	321.3	529.7	210	554.5	2947.9	4603.2	9051	4666.8	1413.1	10450.8	3967	1385.3	12869.5	331.6	1211.1	418.5	547.8	1169.2	372.6	43704	18377.7	2198.3	297.1	829.9	48781.8	1441.5	1431	4300	6075.6	61971.7	8755.4	13487.3	355.8	58547.9	21673.8
172	47	20.9	26.9	20.5	0	24	1	1	1	1	1265	1362.7	1453.6	62015.3	362.3	743.8	187.1	690.1	2277.7	6746.3	8079.9	5536.8	882.4	12955.8	4430.4	1394.5	19136.8	280.5	1277.6	415.6	508.9	1112.5	378.3	42501.9	16932.3	1650.8	277.4	424.3	53033.9	1390.2	1277.5	4856.1	6807.9	35441.9	11733.6	16288.7	373.6	59525.8	30094.5
173	48	10.4	24.6	27.5	0	20	1	1	1	0	2303.3	1959	1785.3	58837.7	302.7	375.4	190.1	651.8	2513.2	3832.9	8755.8	4720.6	1288.8	9718.2	3281.3	1217.3	15874.9	323.5	1135.3	466.8	570	1177.7	395.8	50083.4	27951.5	1741.7	305.6	550.1	39696.5	1363.4	1109.6	5284.5	8307.8	58837.4	9549.5	11624.8	465.1	53130.4	17069.8
174	48	19.3	24.6	27.5	0	20	1	1	1	0	3177.6	1966.7	1531	59806.5	371.1	566.7	191.9	779.4	2555.7	4480.6	9777.4	6316.4	1081	9903	3959.6	1452.1	19898.1	316.1	1385.6	474	532	1276.4	348.5	52164	24992	1230	310.5	405.6	40609.9	1502.6	1135.7	5073.2	10237.9	36735.2	8801.1	11356	488.8	54956.4	18991.6
175	49	12.3	28.3	29.4	1	28	1	1	1	1	2897.5	1846.2	1365.3	58305.5	311.6	389.7	184.4	662.3	2342.2	4260.1	8411.8	7463.8	1129.6	8751.4	3899.7	1302.9	14301.9	270	1178.7	417.5	466.4	1068.4	358.8	43187.3	26755.2	806	276	440.2	44866.9	1217.2	1025.9	6392	6493.6	40200.1	6823.2	14852.5	562.9	57842.5	30936
176	49	20.3	28.3	29.4	1	28	1	1	1	1	3366	1463.8	1545.1	53106.5	434.3	387.3	209.2	800.4	2438	4510.1	9952.8	2704.7	1674.9	10433.7	2551.9	1405.5	15391.4	330.9	1320.9	407.9	545.2	1037.1	405.1	40528	12766.4	994.3	267.5	649.2	39179.7	1268.3	1319	5471.6	7189.3	45459.9	7564.7	5956.4	481.4	55504.4	35946.1
177	49	27.9	28.3	29.4	1	28	1	1	1	1	4047	1231.8	1504.8	92615.3	512.3	856.9	182.9	1001.2	3056.3	3543.4	9298.4	4663.2	1759.5	8410.5	3457.5	1588.3	17412.6	297.1	1296.6	382.9	495.6	1048.8	392.3	47747.9	18645.5	1586.1	232.8	545.5	49192.1	1554.6	1496.6	5979.1	7881.9	55882.8	7274	12041	349.9	68515.5	69425.3
178	50	18.3	32.3	18.5	1	23	0	1	0	1	1687.4	2030	1964.1	47259.3	381	361.1	281.6	574.6	4374.4	5051.9	9733.3	9409.2	1564	9064.3	3679.7	1368.5	10355.2	408.2	1604.3	402.9	616.9	1141.2	416	40573.9	24406.1	1644.4	311.1	1060.5	31982.1	1455.3	1451.4	5255.7	6765	42744	7837.3	12799.7	415	53623.1	20577.9
179	50	27.3	32.3	18.5	1	23	0	1	0	1	2524.2	1635.6	1771.8	45827.6	335.9	641.6	275	654.1	3164.4	7127	8889.1	10811.7	1158.4	10753.4	4618.7	1455.4	12402.1	356.4	1705.6	436.2	563.3	1187.9	416.5	41519	21434.6	1165.7	276.4	592.3	35140.8	1515.9	1312.1	5489.1	7786.7	24469.2	8890.1	15097.5	497.2	50111.6	24605.3
180	50	29.7	32.3	18.5	1	23	0	1	0	1	5100.5	1448.8	1637.9	46652.1	377.5	557	231.5	631.9	3051	5142	9160.9	8229.8	1380.3	8131.8	3576.5	1317.5	11491.5	315.2	1338.5	401.5	523.8	1165.3	406.7	44139.7	16724.8	1477.3	265.4	513.7	38953.4	1406.7	1290.6	4025.4	7309.2	38039.2	4861.3	11648.8	362.7	53998.1	24303.4
181	51	12.4	NA	18.9	1	28	0	0	0	0	3013.2	1875	1810	68015.9	619.9	439	210.1	861	2731.7	5768.9	9629.6	6960.4	869.1	9620.3	4180	1538.3	9531.4	305.9	1182.1	403.4	496	1124.7	406.8	38613.9	26487.9	1130.8	283.4	516	47636.5	1561.5	1227	6240.2	8923.5	40420.5	9209.5	19072	1737.3	55677.6	47562.3
182	51	20.3	NA	18.9	1	28	0	0	0	0	3031	1070.7	1805.1	74986.9	285.8	537.7	195.5	595.9	2681.2	5721.4	9386	6807.2	870.7	10845.7	4022.1	1639.9	10471.5	315.3	1269.9	418.8	521.7	1157.5	415.6	37505.6	20080.1	995.2	299.2	419.6	54971.3	1759.2	1448.2	6547.2	8725.6	36924	9079.9	15629.2	1753.7	54827.8	56341.3
183	51	30.3	NA	18.9	1	28	0	0	0	0	1814.2	1015.8	1687.4	65100.9	299.3	361.1	189.3	631.5	2220.4	8548.4	10386.4	12485	788.7	11578.5	4247.2	1385.1	12710.1	277.5	1358.9	395.6	504	1080.4	370.3	38899.3	17386.4	985.2	266.8	440.2	43866.6	1463.5	1220.3	7398.7	10551.1	23512.9	11885.5	15501.2	1586.7	51759.2	43246
184	52	11.9	NA	20.6	0	29	0	0	0	0	2777	1707.1	1673.7	54965.1	317.1	507	196.9	509.6	2867.2	4408.7	9247.8	3672.9	1393.3	7384.1	3394.5	1391.2	9395.8	305.6	1323.2	543.8	527.9	1327.2	443.8	35609.9	28956.9	1201.5	345.1	640.2	39234.3	1416.2	1281	5164.4	6744.9	89238.5	6511.7	14414.2	493.3	53820.3	31477.1
185	52	20.9	NA	20.6	0	29	0	0	0	0	5284.4	1738.9	1535.6	59354.2	390	418.3	171.8	720.7	2384	6205.2	9370.3	3481.7	841.1	9266.7	3764.4	1319	12484.1	292.6	1372.3	493.5	516.4	1381.5	426.4	34488.1	21832.2	789.3	275.7	465	45780.9	1398.6	1268.2	5239.7	8282.2	33413.4	6595.9	13854.3	490.2	52457.1	30826.5
186	52	24.9	NA	20.6	0	29	0	0	0	0	4101	1445.6	1513.8	61719.6	395.6	387.6	187.7	635.6	3441.1	7253	8599.5	4574.7	1641.5	9239.9	3362.9	1400.9	12452.8	289.7	1396.9	513	524.2	1398	442.2	37942.3	17838.2	1338.2	314.2	539.9	40046	1391.2	1368.2	4835.3	8510.2	93883.8	7344.9	11750.9	462.3	54295.9	39748.4
187	52	29.9	NA	20.6	0	29	0	0	0	0	3779.6	1476.5	1480.5	71160.6	393.4	424.3	164.8	728	3034.4	10044	8679.1	4429.5	1282.1	10645.2	3672.9	1258.9	13960.4	288.2	1410.8	512.6	484	1269.7	399.1	40931.1	18053.3	990.9	281.4	456.3	40586.8	1303.1	1269	5509.5	10183.2	80131.1	8334.7	14404.5	455.6	57345.2	44261
188	52	34.4	NA	20.6	0	29	0	0	0	0	3159	1211.4	1593.3	68093.6	442.3	497.2	172.9	718.7	2969.4	9601.7	7803.4	5482.1	1379	9951.9	3721.6	1391.7	13969.3	304.4	1438.2	464.8	553.4	1245.1	419.9	38037.9	13647.2	998.6	301.3	544.7	34021.3	1292.3	1286.6	4595.1	8707.6	86530.4	8548.5	12776.5	409.6	50704.4	42441.7
189	52	39.3	NA	20.6	0	29	0	0	0	0	1517	1253.6	1521.7	55052.4	418.7	373.3	179	766	2295.2	9771.3	8071.3	6138.8	1156.7	10212.7	3464.2	1165.6	12042.6	297.7	1463.6	440.9	499.7	1270.8	368.2	39543	13059.8	850.7	249.5	532.1	32082.8	1139.5	1163.4	4578.8	9016.6	48466.1	9522.4	11939.7	448.1	47457.2	39265.9
190	53	12	NA	19.6	0	29	0	0	0	0	3130.7	1733.4	1753.5	55346.8	390.5	353.4	244.3	487.3	2850.2	4706.1	4804.2	7632.4	1747	10299.4	2942.1	1332.8	9538.5	348.2	1226.7	403.6	579.8	1069.1	407.4	36731.6	26265.8	2330.4	297.7	736.9	38759.1	1361.8	1270.8	5178.6	10168.3	53827.7	8712.3	11885.2	479	51159.7	32093.3
191	53	21	NA	19.6	0	29	0	0	0	0	3930	1438.5	1727.6	63004.4	277.2	435.3	202.4	560.9	2214.6	5680.2	4628.5	5570	884	11722.8	3248.9	1386.5	12105.8	339.4	1231.2	395.7	529.5	1006.1	416.8	41017.1	20831	814.6	261.8	460.3	42405.1	1409.9	1281	4813.5	11348.9	22348.9	9407.8	11867.6	424.6	51403	38819.4
192	53	25	NA	19.6	0	29	0	0	0	0	4406.5	1668.4	1554.7	70374.7	325.1	466.6	202.3	695	2195.8	7673	5112.1	7200	659.6	14172.2	4069.6	1911.7	14372.9	304.5	1492.7	407.6	460.3	1043.5	364.8	42202.5	23739.7	626.1	227.4	325.8	38766.9	1585.1	1228.8	5895.8	13759.9	7166.8	5960.3	13282.3	612.8	51271.5	31140.4
193	53	30	NA	19.6	0	29	0	0	0	0	2763.2	1512.9	1615.1	82163.2	395	480	199.5	693.8	2883	9179.3	4426.9	6998	1106.7	13854.2	4178.8	1657.1	14092.7	353.9	1652.8	420.1	554.7	1181.5	413.8	45545.1	18857.4	863.9	242.7	511.5	42276.5	1739.5	1418.4	5483.2	13131.7	28283.2	8449.8	13423.4	452.4	49834	40797.9
194	53	34	NA	19.6	0	29	0	0	0	0	3491	1474	1820	63607.6	321	441.6	186	764.7	2208.4	8219.8	4809.2	10225.3	1088.4	14013.1	3532.4	1263.3	13286.7	331.7	1306.2	366.3	548.9	1054.3	409	43155.4	15215.5	1011	254.9	429	38225.4	1308.5	1171.7	5141.3	12538.8	27471	9630.5	11986.8	420	46967.5	41657.5
195	53	38.4	NA	19.6	0	29	0	0	0	0	1967.6	1219.4	1677	64542.5	358.5	340.2	196.2	723.1	2368.5	7928.1	4876.7	8713.2	1396	13432.8	2956.4	1220.1	11695.5	326.9	1189.8	378.7	560.6	1052.1	408.4	44858.9	14391.4	1533.7	232.6	491.2	39699.2	1170.5	1186.2	4251.3	10993.5	39744.7	10715.8	10027.7	429.1	45214.8	41286
196	54	14.3	NA	20.8	0	20	1	0	0	0	4197.9	1817	2564	59001.9	355.8	501.5	203.9	660.4	2238.3	3769.6	9019.9	6466.3	1019	10303	3006.1	1346.1	9503.4	294.1	1200.6	415.9	494.7	1030.2	496.8	33684.7	23847.8	988.4	244.7	448	50217	1319.3	1365.7	4805	5934.6	44976.6	9454.8	12088.6	362.4	55384.3	29036.1
197	54	18.3	NA	20.8	0	20	1	0	0	0	3772.1	1652.9	2919.8	56322.3	353.8	502.5	183.5	835.9	2644.2	4222.8	8377.9	7772	1131.3	12375.6	3703.3	1774.3	14211.6	335.9	1453.5	430.5	583.9	1108.2	507.5	37630.6	19267.4	1020.7	249.9	469.4	47389.2	1561.1	1548.1	5099.7	8190.6	33624.1	10678.4	13139.3	447.2	58938.7	28058.5
198	55	11.3	NA	29.2	1	23	1	0	0	0	1239.6	1996.6	1695.1	56737.6	275.3	365.5	205.8	486.3	2130.3	5209.4	9160.8	6701.9	1011.1	9529.9	3719.8	1283.1	14968.4	301.7	1171.9	386.1	546.3	1195.4	408.6	54568.7	25909.3	792.8	256.5	515.2	38540	1187.4	1007.8	3888.8	8795.3	38922.4	7543.3	12183.8	405.4	65685.2	16539.8
199	55	23.1	NA	29.2	1	23	1	0	0	0	3022	2012.4	1390.8	58809	408.4	573.2	196.6	829	2294.6	7214.9	8040.4	5160.4	871.9	12270.1	3762.1	1604.3	19712.5	254.3	1239.2	409.6	462.6	1422.8	377.7	41600.6	24338	820.8	245.7	341.1	38879.7	1430.7	1253.2	4972.4	8911	13762.6	7172.9	12099.2	395.7	55401.3	25213
200	56	11	NA	28.3	0	24	0	0	0	0	1146	1794.4	1414.5	51235.1	336.4	444.3	325.1	555.2	2850.3	5379.3	9121.3	8331.7	1125.3	9315.7	3480.5	1364.4	10636.1	328.8	1208.3	434.3	503.4	1046.2	479.4	54610.4	27924.1	831.5	298.1	1859.8	47206.9	1678.4	1267	5239.2	9871.8	43880.6	9103.9	14986.5	362.5	75370.5	16813.3
201	56	19	NA	28.3	0	24	0	0	0	0	1253.9	1507.1	1325	48569.6	405.4	429.1	300.2	576.7	2451.2	5901.1	8863.1	7073.4	1041.3	10125.3	3168.2	1174.7	10593.3	294.6	1113	378.7	469.1	1004.7	434.9	41927.2	20996.5	828.9	247.4	1781.8	36199.8	1450.5	1107.9	5097.1	8962.6	42205.6	8245.4	12842.8	305.8	59431.3	22770.3
202	56	25	NA	28.3	0	24	0	0	0	0	1674.3	1468.1	1281.8	50611.9	349.4	510.6	289.5	645.4	2688.7	6994.4	8621.3	7973.1	902.1	11087.3	3863.9	1320	12029.5	320.8	1200.7	398.7	479.2	1043.5	450.7	43759.9	20622	782.2	260.4	1952.6	35905.9	1713.4	1206.2	5848	9779.4	24579.5	9594	14226.2	343.8	57598.1	29697.6
203	56	29	NA	28.3	0	24	0	0	0	0	2153.2	1373.3	1490	49251.8	385.6	489.6	329.2	612.1	3105.3	7701	8547.5	8647.2	1502.6	11335.5	3382	1721.8	12483.5	302.8	1299.9	435.2	521.7	1112.4	502.5	43005.8	20262.7	907.7	264.9	1905.3	40160	1776.5	1516.8	5347.7	9912.7	51025.9	12514.2	14157	364.2	60888.2	30450.4
204	56	35	NA	28.3	0	24	0	0	0	0	2001.1	1222	1261.9	47678.1	302.5	591.8	263.7	669.8	2625.1	9460.6	7488.7	10055	945.5	11887.3	3686.4	1468.4	12840.5	298.5	1223.7	402.9	478.9	1011.5	497.8	39354.2	18453.2	750.3	260.5	1667.8	38250.4	1896.6	1426.3	5060.3	10135.8	18618.3	7852.3	14688.5	356.8	52193.6	33399.5
205	56	37	NA	28.3	0	24	0	0	0	0	1969.9	1315.4	1336.4	52896	423.3	536.8	265	669.8	2817.8	8808	9713.2	9352.5	1112.8	10917.6	3647.2	1371.8	12348.1	289.9	1139.2	410.8	490.2	1014.4	475.7	51818.2	16636	844.9	246.4	1489.7	37701.7	1689.3	1240.5	4818.7	9343.8	35792.9	8998.8	14143.5	360.6	64657.8	33303.6
206	57	15.9	NA	46.3	0	28	0	0	0	0	10562.3	1914	1353.5	44854.9	372.1	392.2	209.8	701.7	2773.9	4378.7	9140.2	3877	1341.7	10958.2	4148	1361.8	13714.5	336.1	1161.3	400.3	522.4	1040.2	468.2	37987.5	23972.2	1679.8	267.7	544.7	36898.6	1429.1	1206.6	5822.6	8039.8	27973.6	5619.4	14353.4	408.8	58256.5	20515.2
207	57	19.7	NA	46.3	0	28	0	0	0	0	3442.8	1626.4	1470.8	47531.1	341.2	481.1	215.6	625.6	2126.9	6068.6	8254	8336.8	973.3	12571.8	3350.4	1165.3	15570.7	308	1109.7	405	524.2	1028	436.4	44875.4	25091.8	1399	244	447.7	35447.8	1171.9	1082.8	6880.3	8953.8	25195.3	6122.1	14130	496.8	66815.2	23659.8
208	58	13.6	NA	30	0	18	0	0	0	0	2638	1606.8	1432.5	58880.4	359.3	441.9	510.9	645.3	2295.1	6683.1	9825.1	10099.8	1277.2	12820.4	4309.1	1622.2	14713.3	307.9	1188.7	702.6	467.9	1132.5	417	33708.5	36291.9	1269.3	296.8	422	41092.4	1734.5	1249.9	5765.8	10184.6	37787.7	8087.3	15708.7	581.6	66509.1	24104.9
209	58	21.6	NA	30	0	18	0	0	0	0	2906.1	1583.9	1437.7	61168.2	465.2	503.9	412.4	858	2443.7	7011	8671.9	6291.2	1345.8	12711.8	3867.4	1679	14726.2	316.7	1172.1	879	486.7	1203.5	440.5	35314	30496.5	1393.3	295	395.7	42362.7	1852.6	1435.5	5252.6	11797.3	46021.7	7100.1	12881.4	534.2	62544.9	25844.1
210	59	10.1	NA	33.2	0	25	0	0	0	0	760.1	2266.6	1740.1	46894.3	367.6	579.4	208.3	578.3	3629.3	4367.6	7249.9	8329.1	1462.1	7722.8	3365	1457.4	9095.6	370.4	1520.2	428.2	611.3	1187.1	395.2	44851	22512.9	1983	288.4	968.9	34808.8	1556.1	1556.5	6098.1	10869.6	36406.2	8841.2	12089.6	373	64409	15000.7
211	59	18.7	NA	33.2	0	25	0	0	0	0	904.4	1704.5	1863.3	45726.8	402.3	612.1	206.2	592.9	3573.2	4465.1	9021.9	9314.5	1427	8107.9	3156.6	1431.6	9350.5	368.3	1426.3	410.6	646.3	1157.4	408.2	41444.3	16965.6	2199.8	294.8	1025.4	30899.4	1541.1	1650	5472.4	9207.8	36015.6	7860.6	10075.2	316.7	53230.8	20741.4
212	59	27	NA	33.2	0	25	0	0	0	0	1097	1516.3	1598.3	48401.6	308.1	396.6	178.9	561.3	2260.4	6458.8	8057.7	13670.7	1062.3	9880.8	3976.2	1225.8	10739.4	297	1536.5	415.4	534.6	1094.1	393.3	39053.8	15580.6	1326.1	251.3	447.9	38553.2	1327.8	1242.3	6027.3	10358.9	30650	11196.3	13384.8	374	55406.8	28291.8
213	59	29.9	NA	33.2	0	25	0	0	0	0	865.4	1901.7	1513.5	65203.4	735.7	564.6	180.1	659.9	2231.1	6558.7	10270.3	9345.4	833.4	8945.6	4074.7	1289.1	10132	298.6	1610.5	421.8	526	1218.3	368.1	33375.2	10533	1076.6	236.6	424.6	32798	1441.5	1249.1	3986	10804.1	22781.6	8229.1	12148.5	367.9	61152.2	34707.3
214	59	35.9	NA	33.2	0	25	0	0	0	0	593	1349	1357.6	60480	289.4	463.7	188	651.6	2127.6	9557.7	7319.2	17839.1	870.2	11890.2	5104.5	1490.5	10481.5	306	2212.2	429.1	538.4	1340.6	362	37119.5	13957.3	1133.6	266	366.8	42587.3	1621.3	1306.3	5923.9	10771.1	27400.2	9439.5	14953.8	371.1	56143.6	44712
215	60	13.9	NA	35.2	1	24	0	0	0	0	5730.5	2250.2	1640.1	64145.7	287.9	536.7	198.8	476.1	2832.8	6138.9	9054.5	4946.3	1101.9	9530.1	3955.8	1365.8	14903.5	306.1	1235.8	429.8	489.7	1125.7	349.6	40067.4	36293.7	1192.9	295.9	603.7	42283.4	1576.9	1251.8	6342.1	6428.7	24002.4	8432.6	15195.9	359.4	68834.1	22086.1
216	60	21.9	NA	35.2	1	24	0	0	0	0	2880.6	1895.3	1599.3	54592.9	349.8	578	190.2	466.9	2269.9	7786.9	11400.4	9052.9	902.3	9688	3510.1	1214.6	14272.7	293.7	1122.7	426.6	528.3	1066.2	406.2	42774.2	26310.4	921.2	277.9	431.7	34878.5	1387.8	1155.3	5584.2	7316.3	28170.4	7030.9	13229.6	337.7	58990.6	24882.3
217	61	11.6	NA	29.6	1	24	0	0	0	0	4642.1	1853.3	1535.3	56057.8	320.4	453.9	171.6	585.9	2349.9	4629.8	9660.8	6755.5	1003.5	9564.8	3542	1369.4	16096.4	311.7	1227	419.5	538	1029	470.2	37290.3	33843.6	756.9	280.5	449.6	40328.5	1583.3	1257.4	6404.6	9114.7	32852.7	7498.7	12658.6	451.7	56962.9	20228.5
218	61	19.6	NA	29.6	1	24	0	0	0	0	3991.8	1439	1478.9	62969.9	391.2	406.8	192.3	655.6	2532.1	5555.1	8586.9	6769	1022.2	10733.8	3377.6	1436.8	18562	335.9	1297.2	437.4	550.5	1132.2	468	36786.6	29719.8	698.9	289	439	38738.6	1697.5	1291.7	6637	10174	36003.2	8195.7	12219.6	481.2	49416.1	20280.7
219	62	15	33.3	21.1	0	25	0	1	1	1	899.6	1651.9	1824.9	47186.9	288.6	586.1	242.4	456.2	3134.6	4797.6	8792.7	5072.6	1536.2	7854.7	2808.1	1297.6	13714	334.6	1114.7	421.9	583.3	1153.4	430.6	45347.2	26740.4	3944.5	273	895.5	38866.3	1189.4	1276.8	4962.4	6458.1	50642.1	11923.5	9075.6	346.6	55919.3	13524.9
220	62	22.1	33.3	21.1	0	25	0	1	1	1	1140.6	1541.9	1691.7	48430	398.6	318.8	247.9	645.4	3253.1	5929.6	9079.8	9293.2	1524.6	9713.8	3593.1	1436.5	17705.1	331.7	1269.1	452.7	602	1242.2	414	38433.1	23539.4	3314.1	259.5	704.5	31342.8	1284.5	1272.3	5303.4	7169.2	41842.5	10789.6	13043.5	410.7	50291.3	19308.3
221	62	26.1	33.3	21.1	0	25	0	1	1	1	1742.4	1416.6	1707.5	53158.5	368.2	674.5	227.6	647.1	3561.1	6981.1	7974.9	9142.2	1563.7	9667.4	3455.5	1409	17986.7	346.9	1191.4	461.4	560.8	1130.4	404.8	43673.4	21709.3	3380.7	251.3	838.1	38834.2	1379.6	1383.5	5278.3	7189.2	43513	7970.4	12383.2	380	52814.6	21612.8
222	62	29.6	33.3	21.1	0	25	0	1	1	1	1537.4	1268.7	1658.8	50681.6	310.2	649.4	211.4	587.1	3064.3	7410	8654.4	9641.9	1272.2	9734.2	3634.8	1299.7	17092.7	303.5	1240.1	428	547	1080.1	398.9	42456.9	19850.2	2748	244.5	635	36667	1274.8	1171.3	4688.9	7883.1	39489.5	11443.1	12948.9	648.7	52421.7	23195.5
223	63	14.1	NA	38.3	0	23	1	0	0	0	5699.2	2120.9	1947	43790.5	276.7	547.5	189.3	539	2524.5	6392.3	9966	8424.7	1173.2	9163.6	3884.9	1336.6	14262.2	291	1229.5	397.9	534.3	1069.5	399.7	43134	21181.1	1175	265.4	650.4	46414.1	1302.3	1156	5597.9	8474.5	30562	10075.4	12729.6	460.3	62671.8	14875.3
224	63	18.1	NA	38.3	0	23	1	0	0	0	4097.4	2237.9	2254	49928.6	358.9	658.5	223.2	656.8	2623.3	7441.8	9951.6	9846.5	1281.9	10411.8	3887.4	1413.1	15512.9	318.6	1307.3	477.4	541.8	1067.4	402.6	44090.7	20070.1	1400.7	280.1	494.6	48423.1	1412.7	1306.4	6258.8	8526	32616.4	9236.7	12083.3	506.2	65561.7	20750.5
225	63	26.1	NA	38.3	0	23	1	0	0	0	3541.4	1806.4	2000.6	48446.1	327.3	650.5	205	639.9	2789.5	8457.3	9424.1	10768.5	1511	11246.3	4057	1613	15293.1	325.8	1706.4	420.1	582.5	1170.2	372	42564.1	16701	1602.1	271	600.6	43231.9	1559	1432.2	5785.4	8696.5	29546.3	6323	11456.4	476.6	57103.2	22931.5
226	63	30.1	NA	38.3	0	23	1	0	0	0	4284.1	1553	1601.5	53846	313.1	567.2	190.5	618.5	2697.8	9322.8	8586.3	7281.6	1169.5	11569.3	3818.2	1622.3	15646.1	284.7	1491.9	386	492.6	1103.8	364.7	41639.6	15589.3	1281.4	268.4	393.5	40819.4	1540.2	1462.6	5982	7949.7	28388.4	8022.8	12318.8	430.9	59914.2	30112.9
227	63	34.1	NA	38.3	0	23	1	0	0	0	3145.8	1586.3	1492.4	58396	346.8	610.7	250.3	722.1	2329.9	10319.4	8564.4	8048	1003.7	11598.6	3517.4	1530.2	14436.8	270.5	1609.7	460.6	539.2	1439.6	347.3	42580.9	14827.8	1021.6	323.6	412.3	45539.8	1445.1	1369.3	5646.7	7490	16515.8	5092.4	9983.8	654.4	59614.3	32174.3
228	63	38.3	NA	38.3	0	23	1	0	0	0	6154.5	1448.3	1591.6	49079.5	439.1	582	203.4	756.3	3768	9553.3	8819.4	7472	2086	11425.2	2814.7	1659.4	13196.2	304.8	1318.5	419.7	544.5	1259.1	374.4	42335.1	12607.5	2324.4	296.9	661.4	34764.2	1470.1	1575.9	4565.4	7041.6	44123.5	7873.7	8852.8	404.6	53961.1	29748.1
229	64	13.4	NA	23.3	1	19	0	0	0	0	1939.5	2869.4	1620.1	60303.5	289.4	433.3	155.7	483.1	2749.8	5489.6	7717.4	5032.5	1080	12037.3	4177	1788.6	11756.9	280.5	1265.8	391.8	501.4	1098.5	682.4	41028.3	36309.2	1036.3	348.6	456.7	47187.5	1349.3	1222.5	5923.9	10186.1	57434.3	11720.3	15970.1	469.9	60780.3	26453.7
230	64	17.4	NA	23.3	1	19	0	0	0	0	2416.8	2994	1760.3	83221.9	310.7	531.9	179.3	495.8	2626.6	7340.1	9737.8	10187	878.7	15158.1	4641.3	2295.3	17784.6	314.6	1326.7	458.4	470.7	1188	710.9	46518.2	43806.4	952.6	349.9	391.5	55035.8	1615.6	1507.3	6939.2	14598.6	25636.3	6774.3	18793.6	617.8	70516.3	30784.8
231	65	14	NA	26.6	1	19	0	0	0	0	1816	1889.3	1889.9	46336.1	449.4	642.7	196.3	624.4	2824.4	5878.6	8925.7	8886.9	1046.7	9525	3956.1	1542.1	14109.1	301.6	1317.4	405.7	528.6	1126	481.3	40955.1	24885.4	1437.2	288.8	523.1	42713.8	1715.1	1609.4	5322.8	10065.5	36484.7	8597	14431.2	361.1	50994.8	16894.2
232	65	20.6	NA	26.6	1	19	0	0	0	0	2886	1606.6	2058.7	46063.6	404.1	498.1	207.2	560.9	2845.2	6167.7	9287.8	10309.4	1189.2	10804.7	3748.2	1438	15811.3	333.2	1382.9	424.6	547.3	1073.8	472.4	41614.1	22250.9	1848.8	279.3	484	32590.9	1628.5	1570.4	5380.1	9679.6	44812.6	8028.1	12116.3	354.4	52331.7	19282.4
233	66	9.6	NA	22.3	0	23	0	0	0	0	1673.3	2304.8	1433.2	61373.5	277	481.9	140	467.4	2422.1	4307.3	9676.8	6344.7	944.3	10507.6	8667.1	1387.4	10145.3	312.3	1269.2	371.1	508.6	1392.9	571.8	37515.8	49577.4	1781.6	370	512.3	47876.5	1363.3	1314.4	5383	8386.1	25082.8	6500.3	15215.6	350	58963.3	26723.2
234	66	21.6	NA	22.3	0	23	0	0	0	0	2106.5	1784.8	1359.1	58601.3	395.3	641.6	146.6	616.3	2943.9	5636.9	9131.4	6008.9	1193	10492.3	8434	1437.3	13557.9	297.7	1274.3	396.9	450.8	1255.5	517.5	35037.9	38806.2	2792.3	356.8	390.1	43455.6	1417.4	1330.4	5539.8	9081	32985.3	9297.4	16111.7	361.2	52432.4	29274.4
235	67	12.9	NA	31.8	0	26	0	0	0	0	1771.1	2026.2	1428.9	54943.8	285.5	531.9	182.4	474.9	2071.5	5567.2	8429.4	9098	877.3	9432.1	3680	1356.2	12594.5	284.3	1314.6	388.5	535.6	1219.3	408.1	32978	23129.3	1015.1	260.4	408.9	41095.8	1254.9	976	6232.1	17241.7	28148.4	12237.6	13110.4	490.8	56197	16367.8
236	67	21.1	NA	31.8	0	26	0	0	0	0	4487.2	1694.9	1525	66775.7	320.9	631.6	191.6	501.1	2226.9	7103.6	8569.1	11063.9	828.9	11929.5	4361.3	1414.9	15700.4	289.2	1475.8	415.1	572	1393.6	419.8	38962.8	26413.5	782.7	264	412.1	61364.8	1443.2	1181.6	6882.4	22912.6	26931.7	7397.9	16555.9	453	62006.7	19852.9
237	68	10.4	NA	42.5	1	28	0	0	0	0	3042.9	4673.3	1963.7	49723.1	369.2	589.9	252.1	493.2	3566.2	4937.3	9001.5	5834.1	1919.7	7258.9	3276.6	1453.8	9946.8	327.6	1237.3	535.9	547.2	1342	502.9	53700.2	35278.9	4853.2	350.3	501	44390.2	1345.1	1295	5775.4	19398.3	102968.8	8522	10997.3	562.8	67842.6	14877.4
238	68	20.3	NA	42.5	1	28	0	0	0	0	3547.5	3172.6	1756.7	46937.3	395	550.4	230.4	450.3	2712.8	5414.4	8805.6	6116.4	1671.2	7448.3	2969.7	1343.1	9949.4	321.6	1225.7	467	530.2	1168.9	462.1	46274.2	21441.4	4279.9	316.7	522.6	33137.7	1216.8	1285.9	4553.8	17550.6	81496.9	8217.8	9104.1	453.1	67711.4	15850.7
239	69	14.1	NA	34.2	0	26	0	0	0	0	3099.4	1720.1	1817.6	66631.7	339.4	438.2	219.5	501.1	2212.7	7366.5	8948.7	5768.4	848.5	10208.3	4605.8	1205.2	15747	276.8	1113.6	414.5	448.1	1005.4	389.8	50459.1	32030.8	915.2	250.1	341.4	41177	1202.6	1034.5	7420.4	9604.2	15827.2	15152.5	13921.9	1099.3	61066.2	18315.9
240	69	18	NA	34.2	0	26	0	0	0	0	5639.4	1758.2	2033.4	69400.7	597.6	402.1	205.9	743.5	2314.2	6553.6	8249.5	8093.5	1246.5	10357.1	3838.7	1209.3	15603	315.2	1197	418.3	498.9	957.3	413.1	44476.3	27400.7	950	238.9	409.7	39766.3	1196.5	1114.5	6721.6	8534.5	30372.8	9257.9	12761.3	1115.4	58470.1	18756.8
241	70	20	30.9	22.3	0	31	0	1	0	0	5937.6	3171.1	1722.1	42199.2	761.2	811.9	175.3	1090.3	2167.9	2715.2	8282.4	9207.7	763.2	8280.7	3894.9	1726.2	11380.8	309.9	1184.1	480	440.9	1419.4	401.4	42492.5	13105.6	1536	270.5	379	64468	1656	1395.1	3468	5155.2	17007	7077.3	14829.6	617.4	44783.5	18571.9
242	70	26	30.9	22.3	0	31	0	1	0	0	2048.1	1721.7	1792.9	52916.8	455.5	747.5	221.4	680.9	2458.8	7152.4	9551.4	6756.6	1207.3	12155.2	3848.2	2467.3	14904	299.4	1432.7	559.3	513.2	1716.1	417.8	37733.7	11783.5	813.1	248.6	428.1	49774.1	2032.8	2014.2	3751.3	8961.1	3114.5	12799.9	12040.7	431.1	59827.8	22239.1
243	70	30.1	30.9	22.3	0	31	0	1	0	0	2975.3	1652.5	1368.8	70061.6	474.9	937.1	213.1	922.2	2660	5297.1	8776.9	5256.8	1089.5	10366.6	3517.7	2156.4	12538.5	285.1	1237.5	453.9	477.3	1422.2	436.1	62953.8	7906.3	1499.2	279.7	535.5	66373.6	2025.7	1724.1	4207.7	6589.6	21686.7	9345.3	10921.5	451.5	62877.2	29677
244	71	12.9	NA	44.3	1	26	0	0	0	0	1174.7	2612.9	1983.1	60134.6	365.5	650.6	165	518.1	2293.5	5417.6	9895.3	5467.2	1076.2	8323	3585.2	1238.4	12786.7	296	1295.9	436.6	487.7	1173	434.3	42110.4	31289.2	3574.3	299.8	393.5	42620.7	1263.4	1086.6	7360.1	11852.4	47712.4	10838.7	12579.6	388.7	61523.6	21516.5
245	71	21	NA	44.3	1	26	0	0	0	0	2374.1	2149.2	1726.5	56836.8	444.4	584.9	171.2	545	3097.9	7668.7	10045.9	6413.6	1441.8	8630.2	3292.5	1219.7	13996.3	249.2	1261.6	450.3	457.9	1253.4	405.2	33793.4	24425.9	6006.9	328	402.9	35311.9	1186	1188.3	7193.9	11522.2	51426.4	7344.3	11835	383.3	55513.1	25739
246	72	13.3	NA	36.6	0	27	0	0	0	0	1341.4	1753.9	1694.3	60210.4	327.1	538	153.4	470.9	2263.5	5947.2	9721.1	7694.8	830.6	8655.1	4094.7	1258.2	14847	276.3	1086.1	385.6	513	1029.9	396.1	47745.5	31784.2	1016.3	283.9	413.2	41722.5	1346.6	1079.9	5721.8	9495.1	32452.3	10333.1	17545.9	313.1	68906.5	15494.4
247	72	21.3	NA	36.6	0	27	0	0	0	0	2225.4	1233.2	1461	60731.9	296.4	556.2	160.1	475.3	2492.2	6037.7	9368	8173.1	1048.1	9123.9	3884.3	1343.6	15888.4	282.3	1114.2	403.7	511.3	1092.7	402.4	43757.1	25304.8	1089	267.4	391.3	37795.5	1451.5	1136.5	5530	8646.1	40419.8	7991	16044	330.4	62852.4	20298.9
248	73	13	NA	32.9	0	24	1	0	0	0	6103.9	1057.2	1372.8	58703.7	320.1	382.1	162.5	615.9	2519.9	9079.1	10027.9	4887.3	1468.6	9856.6	3722.9	1648.3	15897	475.1	1098.5	370.5	483.3	2506.8	485.3	45106.8	17698.5	1012	234.1	554.4	35527.6	2095.5	1805.7	4786.5	10986.3	43654.2	6087.1	12423.9	346.5	66893.2	35920.8
249	73	21.3	NA	32.9	0	24	1	0	0	0	3868.9	1310.3	1686.3	50457.7	294.5	480.9	219	425.9	3159.6	8127.5	9267.6	3359.6	1365.7	10162.8	3561.9	1476.2	11934.2	355.4	1317.2	448.6	552.6	1122	388.3	40014.1	25421.4	2008.6	297.1	702	35560.1	1462.2	1390.2	6402.6	7822.6	41230.1	7913	12393.4	496.8	59983.1	18630.9
250	74	11.6	NA	43.4	0	29	0	0	0	0	1849.1	2382.9	1902.5	64237.8	361.6	501.1	180.1	682.8	2150.3	3789.2	8442.3	8112.9	705	10841.3	7772.7	1209.2	13474.1	282.6	1154.3	389.2	469.8	1148	387.2	47133.1	34314.2	1095.4	302.9	551.7	46507.9	1290.8	1134.8	6143.2	7049	19830.9	8657.9	14296.3	342.7	65498	22047.1
251	74	19.6	NA	43.4	0	29	0	0	0	0	2880.3	1716.9	1715.4	72201.8	267.2	532.8	173.4	603.3	2107.4	4156.5	8164.8	7330.5	670	10516.4	7832.3	1164.1	14891.2	280.9	1195.7	398.9	482.3	1117.7	395.2	49785.5	28346.3	1055	252	394.4	51501.5	1244.6	1104.4	5756.4	6835.9	18606.3	8823.9	14321.4	345.9	74965.9	24539.3
252	75	12.6	31.6	41.8	0	37	0	1	0	1	1448.5	1585.2	2031	57670.2	342.3	662.6	304.5	526.3	2049.4	4511	8958.3	5779.6	1010.6	6977.1	4739.7	1446	8012.4	297.8	1312.8	383.8	492.9	1697.8	476.3	36237.2	18674	858.1	227.8	443.7	44559.8	1154.8	1102.7	5180.7	8903.8	27349.5	6418.4	12946	3861	65183.2	29745.2
253	75	21.6	31.6	41.8	0	37	0	1	0	1	2334.3	1459.1	1870.2	54349.8	373.5	505	273.8	557.3	2077.5	4462.1	10259.7	4996.3	1110.6	7926.6	4808.9	1405.9	9150.7	294.3	1443.3	379.4	459.9	1737.4	442.9	33577.9	14011.1	820.5	227.8	422.5	41496.8	1225	1147.7	5238.7	8652.7	32403.1	5622	13208.3	3562.1	68746.1	33323.9
254	75	25.6	31.6	41.8	0	37	0	1	0	1	2233.8	1519.1	1723.2	55891.3	413.7	618.9	269.4	575.9	1980.6	5422.8	10546.9	6056	933.1	8569.2	4591.7	1334.6	9871	265.9	1344.4	377.6	456.8	1614.5	420.7	33685.3	14086.5	798.4	218.2	411.4	40505.4	1162.5	1116.1	5503.6	8772.6	23519.8	5263.3	12983.8	3450.3	61835.3	34916.6
255	76	19.7	33.1	26.8	1	24	0	1	0	0	5275.9	1121.6	1686.1	45775	180	425	211.3	505.3	4707.2	3633.1	10562.2	3605.6	1706.5	7980.1	2854.6	1383.8	13850.4	526	1625.1	434.5	637.2	1387.1	454.1	49580.6	14880.8	3789.5	299.5	949.5	33338.6	1245.2	1412.6	2947.8	11610.6	92661.7	7550.9	10276.6	361.5	66123.6	19386.8
256	76	26	33.1	26.8	1	24	0	1	0	0	5536.7	1108.5	1517.8	60459.6	190.5	522	204.6	492	3819.6	2341.3	9301.1	5217.7	1602.2	7566.9	3068.4	1374.9	15119.5	476.6	1534.1	456.9	543.7	1214.2	413.6	51488.7	13458	3884.1	255.1	557.9	46141.7	1231.5	1290.2	2640.9	15424.2	96760.5	7192.9	11942.2	410.5	75773.7	19099
257	76	28	33.1	26.8	1	24	0	1	0	0	4300.1	1341.6	1547.9	54057.6	251.4	426.4	210	596.2	3180.9	2890.4	10733.5	6551	1533.5	8171.5	3287.8	1431.3	15940.9	492.3	1563.8	471.5	565.9	1237.8	389.6	49012.4	13736.5	3390.7	251.1	574.4	42565.4	1263.8	1302	3081.1	15389.6	68116.2	7708.9	11095.9	397.3	57058.1	22297.3
258	77	23.1	33.4	22.1	1	18	1	1	0	0	6617.1	1139.1	1585.8	49065.8	466.5	429.6	191.8	821.6	3786.1	2997	8936.5	7710.6	1598.2	9574.1	3010.1	1230.4	8524.4	329.6	1226	382.4	546.8	1142.8	383.9	42716.5	17881.6	2250.3	264.5	808.1	32486.9	1278	1346.6	6022.3	6474.4	57459.9	5606	10210.4	322.3	35732.9	25783.7
259	77	25.4	33.4	22.1	1	18	1	1	0	0	1180.3	1257.2	1802	68763.8	286.4	514.5	175.9	647.4	3079	4767.6	8864.3	10802.6	924.4	10128.7	3518.6	1317.8	9299.4	276.1	1207.2	370	505.6	1114.4	373.3	36855.3	20251.2	1231.4	231.3	468.3	48481	1310.6	1277.3	7750.7	7358.9	27467.3	10438.1	13362.5	313.7	34587.1	41296.9
260	77	30.4	33.4	22.1	1	18	1	1	0	0	2314.3	1342.5	1668	65774.9	347.6	583.3	172.4	761.3	2945.8	6056.7	9148	12168.3	756.6	10486.1	3980.9	1273.9	10367.2	280	1205.1	397.8	511.2	1105.3	386.5	42616.6	18452.3	1058	242.2	390.4	44192.4	1326.8	1251.8	8477.4	6923.4	23259	7634.7	13958.1	349.1	36622.7	38812.5
261	78	14.6	NA	27.4	1	20	1	0	0	0	3903.1	1250.4	2104.2	45781.5	316.1	388.7	485.7	459.2	3147.7	4550.6	9378.1	6418.5	1597.3	9043.5	2430.8	1297.6	12467.2	525.4	1424	411.4	833.8	2295.5	2197.3	40031.7	24007	6294.9	380.6	733.2	32154.5	1232.7	1284	4731.5	9842.7	95018.2	6775.9	9151.9	337.6	53927.5	21304.4
262	78	18.6	NA	27.4	1	20	1	0	0	0	4042.3	1706.4	2126.4	56780	290.5	500.4	561	519.4	2532.5	6569.9	10202.8	7360.1	1221.9	10471.5	3545.6	1429.5	16284.7	585.8	1614.1	417.8	833.5	2544.9	2197.3	38151.5	28160	2882.2	326.5	427.6	38214.1	1432.3	1186.8	6274.2	12709.4	51513.7	9391.5	14059.1	405.5	52955.5	25419.3
263	79	20	29.9	25.8	1	21	1	1	1	0	7107.3	1661.6	1497.1	50644.4	363.1	374	196.9	637.1	2702	3910.5	10066.2	3529.1	1093.8	9108.9	3927.6	1274.3	13057.3	877.5	1399.5	405	522.9	1106.2	433.5	39906.8	28158.5	1254.4	272.1	695.8	45307.4	1408.1	1339.9	4235.7	8207.8	35262.4	12617	14397.7	325.1	58527.3	33497
264	79	25.9	29.9	25.8	1	21	1	1	1	0	7294.6	1463	1493	50627.4	340.2	351.1	175.8	731.7	3295.5	3881.1	10448.7	4317.8	1306.6	9831.2	4025.5	1337.8	13896	1049.4	1360.8	417.8	509.4	1119.8	424.9	37923.4	25280.5	1611.7	265.6	668.2	42876.2	1533.2	1468.4	4433.1	9350.8	34691.1	8752.5	13481	329.8	50194.4	38700.5
265	80	16.9	NA	21	0	29	0	0	0	0	1823.7	1853.7	1676.2	62068.8	280.2	641.1	228.2	589.8	2430.8	5398.7	10275.2	5947.1	966.9	10978.7	3556	1311.4	13277.1	319.4	1209.4	708.8	531	1102.9	422.7	39435.4	27917.3	1475.9	265.9	474.7	49082.8	1311.4	1184.2	6836.6	6468.3	52273.6	10420.9	13154.3	388.5	60731.4	34342
266	80	24.7	NA	21	0	29	0	0	0	0	1912.8	2416.4	1904.7	50416.7	808	623.4	226	1116	2562.8	5774.1	9082.5	8280	1093.1	10858.4	3920	1293.2	12761.1	315.4	1267.8	672.2	577	1189.3	435.8	34947.1	24639.2	1543.9	257.8	490.7	41457.7	1251.9	1191.1	6789.1	6475.3	55592.8	12344.1	15686.8	393.5	46505.5	31792.7
267	80	29.9	NA	21	0	29	0	0	0	0	1803.2	1327.8	1640.6	74261.4	248	704.8	215.5	535.5	2157	6382.6	10014.7	10303.4	836	11169.2	4130.1	1400.3	14237.4	278.7	1260.6	774.5	473.8	1107.2	363.5	37677.2	22757.8	1243.5	212.9	372.8	54884.8	1440.5	1263	5886.4	6644.5	42236.8	8749.6	15626.7	368.2	65658.6	57281.9
268	80	33.7	NA	21	0	29	0	0	0	0	853.6	1456.5	1581	71943.7	279.3	656.4	216.7	692.4	2160.7	7056.7	9386.5	15296.5	755.4	11444.3	4622.6	1502.1	13945.6	262.8	1376	836.7	464.8	1195.7	334.6	37115.4	22134.3	842.5	237.2	332.8	61488.9	1500.8	1327.6	6481.7	7170.9	31810.8	10536.4	18034.8	383.9	64347.3	70693.3
269	81	8.3	NA	21.3	0	22	1	0	0	0	1582.9	1675.5	1779.2	43784.5	353	518.3	222.5	612.2	3747.6	4541.8	10441.8	7464.4	1501.8	10808.1	3275	1609.7	12566.3	427.4	1433.5	456.6	656.9	1312.1	459.4	48676.9	28912.2	2498.6	307.7	963.9	26612.6	1537	1541.1	6242.4	7418.6	66351.8	11948.1	11811.2	433	55460.2	20075.2
270	81	18.7	NA	21.3	0	22	1	0	0	0	804.4	2312.2	1643.9	55778.9	819	595.9	222.8	1007.5	3332.7	6238.4	8896.5	7706.8	1491.6	11341	3289.6	1426	18342.6	364.7	1329.7	398.2	609	1159.2	403.4	38921.5	20151.4	2469.6	271.8	829.7	32343.6	1458.8	1431.8	5392.9	8157.4	59242.8	9789.9	11625.1	293.4	53617.3	24752.6
271	81	26.1	NA	21.3	0	22	1	0	0	0	505.3	1684.3	1513.7	59736	450.2	338.3	244.9	716.8	2102.5	9582.6	10407.6	7553.8	840.9	13874.4	4070.6	1276.9	23878.7	308.3	1347.3	406.1	532.2	1057.9	386.1	50755.8	17689.5	941.3	234.2	418.8	34968.6	1302.7	1167.9	5323.5	10525.6	27125.7	14027.7	13308.5	332.8	63226	33150.6
272	81	30.1	NA	21.3	0	22	1	0	0	0	464.5	1969.9	1562.7	63180.1	532.7	383.6	230.6	818.8	2166.5	12428.7	9328.7	7277.1	808.7	15377.3	4042.3	1365.5	21803.8	326	1437	420.6	526.1	1087.7	398.1	55535.4	17238.4	897.7	243	394.8	38722	1443.9	1232.2	5296.1	10640.1	27888.8	13535.6	12844.9	352	58061.7	35769
273	81	34.1	NA	21.3	0	22	1	0	0	0	523.3	1470.1	1607.7	60433.5	454.2	393.3	231.2	740.4	2171.5	10972.9	8093.4	11457.6	944	15231.9	4422.4	1473.7	22425.1	318.5	1635.5	410.5	539.1	1114.2	396.3	45484.8	14929.7	1088.3	224.2	405.8	39284.3	1525.5	1260.7	4519.5	9870.4	31484.8	15185	12683.1	324.4	53815.3	37368.1
274	82	11.1	NA	26.1	0	29	0	0	0	0	2882.1	1529.3	1515.4	42776.5	306.9	831.5	241.9	415	6977.1	7574.8	9552.8	10010.1	4081.5	6110.1	2164.9	7531.9	8509.9	261.8	2172.8	391.2	475.4	1418.4	2197.3	34111.7	42229.8	9581.9	875.1	2336.5	50366.7	6062.2	4888.7	11177.4	13402.6	74352.7	50437.1	27544.2	388.7	56221.8	16797.3
275	82	19	NA	26.1	0	29	0	0	0	0	3278.9	1603.3	1592	48245	347.3	1083.7	260	458.8	6977.1	8850.1	9132.5	12117.8	4081.5	7380.7	3085.9	7531.9	12169.4	297.5	2361.2	416.7	538.5	1311.1	2197.3	28685.9	37825.4	9581.9	875.1	2336.5	47305.5	6062.2	4888.7	11177.4	16104.2	47082.3	50437.1	27544.2	434.9	45455.8	17225.3
276	82	27.6	NA	26.1	0	29	0	0	0	0	1755.6	1547.1	1411.1	42956.7	453.9	856.3	240.1	674.5	6977.1	9005.9	8130.3	11519.9	4081.5	8502.7	2789.5	7531.9	12144.3	299	2194.7	384	543.2	1226.9	2197.3	34635.9	33718	9581.9	875.1	2336.5	47009.5	6062.2	4888.7	11177.4	14947.8	45634.2	50437.1	27544.2	362.2	46061.5	21485.3
277	82	29.9	NA	26.1	0	29	0	0	0	0	2373.3	1596.9	1426.7	47768.7	448.2	1054.1	267.9	664.2	6977.1	11390	8818.4	14048.9	4081.5	9277.3	3356.6	7531.9	14119.7	330.3	2614.3	487.9	560.7	1445.6	2197.3	34739.9	41157.8	9581.9	875.1	2336.5	46253.2	6062.2	4888.7	11177.4	17694.9	51343.5	50437.1	27544.2	463.4	44687.1	24520.5
278	82	33.9	NA	26.1	0	29	0	0	0	0	1897	1423.6	1397.5	60750.7	395.9	965.8	241.9	641.9	6977.1	11120.1	8455.8	12924.6	4081.5	9441.2	3264.1	7531.9	13263.3	287.2	2340.6	385.1	503.4	1267.7	2197.3	39003.7	38983.6	8853.3	875.1	2336.5	56277.9	6062.2	4888.7	11177.4	16626.6	48180.7	50437.1	27544.2	401.4	52551.7	36195.4
279	82	37.9	NA	26.1	0	29	0	0	0	0	1886	2339	1455.3	49745.2	1284	868.4	249.7	1165.3	6977.1	11396.3	8503.1	19369.5	4081.5	10844.8	3758	7531.9	13012.6	281.2	2492.8	390.7	530	1198.9	2197.3	26345.3	35824.9	9581.9	875.1	2336.5	47291.8	6062.2	4888.7	11177.4	18337	28386.7	50437.1	27544.2	390.7	36125.3	27054
280	83	9.1	NA	33.5	0	25	0	0	0	0	2134.7	1556.2	1863.1	36716.5	370.7	492.4	227.2	560.2	2781.2	4283.9	8441.1	5362.5	1640.6	8074.6	2994.1	1293.2	11113.4	344.4	1246.2	433	564.6	1169	1251.4	46420.2	25480.3	5426.1	360.6	616.7	33204	1181.2	1258.5	4494.1	5163.3	63825.3	9334	11587.3	432	58540.6	13418.9
281	83	21.7	NA	33.5	0	25	0	0	0	0	9175.1	1777.7	1625.3	47020.8	375.3	408.6	232.1	727.2	2347.3	4654.3	8712.9	3357.9	1259.2	10484.5	3751.9	1319.2	17779.4	306	1402.2	455.8	549.3	1206.4	1390.4	48015.8	24209.5	2497.6	289.5	405.8	44016.9	1301.4	1193.5	4703.7	6639.3	38367.1	8954	15012.9	380.9	62976.3	23904.9
282	83	26.7	NA	33.5	0	25	0	0	0	0	7045	1472.6	1699.3	44085.9	328.7	342	223.2	632.7	2488.4	4927	8594.7	5175.6	1545.5	9983.2	3828.8	1282.1	15773.5	324.8	1329.1	441.2	554.9	1207.4	1296.8	42417.6	20323.2	2751.1	277.8	477.1	36930.1	1272.6	1152	4714.2	6704.8	42306.2	11019.6	14319.3	359.9	54782.2	25334.5
283	83	29.7	NA	33.5	0	25	0	0	0	0	7815.6	1647.2	1670.6	49188.7	477.9	348.4	218.7	777.6	2494.5	5742	7932.6	4354.9	1227.3	11158.9	4286.1	1218.8	18201.4	296.5	1373.4	440.2	511.2	1200.2	1377.9	42593.6	21897.7	1967.4	279.2	401.8	38803.3	1235.9	1101.9	5163.3	7123.5	39273.8	8599	15387.6	394	54238.7	30505.1
284	83	33.7	NA	33.5	0	25	0	0	0	0	8554.6	1475.8	1683.5	48352.7	396	367	231.6	782.3	2460.7	6393.9	9711.9	6168.1	1559.8	11890.6	4462.7	1360.1	16860.2	323.2	1592.3	470.5	589.7	1241.4	1341.8	44496.3	20082	2446.8	282.9	461.5	36480.9	1364.7	1291.2	4946.3	7584.2	35376.7	8655.5	14957.5	408.8	52253.8	31798.7
285	84	14.9	29.9	32.4	0	21	1	1	1	1	2905.2	1215.5	1831.5	51195.8	308.3	524.7	240.4	555.1	4176.2	4503.6	9747.7	5445.4	1458.6	8353.2	2829.5	1570.1	9416.6	358.5	1326.9	399.2	583.8	1556.4	408.7	33796.4	28054.1	1869.8	327.2	1082.7	31455.6	1549	1595	4371.5	6906.1	59553.8	6187.3	9516.9	329.4	46012.2	23710.2
286	84	18.9	29.9	32.4	0	21	1	1	1	1	2318.4	1724	1651.4	61020.3	378.3	495.4	214.7	652.6	2703.5	5724.6	10249.2	5233.4	1066.1	10127.1	3520	1357.5	11747.2	275.2	1437.8	392.7	507.6	1272.7	385.3	36434.7	32551.4	1228.1	291.4	461.7	43416.1	1409.2	1265.7	5101.1	8668.7	46037.6	9108.2	12004.5	322.1	49223.7	31725.4
287	84	26.9	29.9	32.4	0	21	1	1	1	1	1406.5	1285.2	1765.8	62689	318	811.1	195.7	746.6	2457.1	6038.5	9365.5	7275.8	1011.1	11436.4	5032.4	1479.2	13050.5	263.5	1407.5	428.3	484.1	1202.9	383.9	36198.3	30141	1236.3	273.5	418.6	41647.8	1584.6	1494.3	5019.7	10081.8	32282.1	9587.7	15070.9	341.4	44277.4	31849
288	84	28.9	29.9	32.4	0	21	1	1	1	1	1755.2	1268.7	2065.5	76385.9	393.8	846.7	186.9	1019.8	2927.7	4726.6	9220.1	7269.3	1144.5	11544.9	4928.8	1854.2	14990.2	274.3	1540.9	403.5	504.7	1306.6	330.5	43792.1	27560.8	1384.7	255.2	514	47948.9	1957.4	2037.1	4942.6	11232.3	26879.5	8391.7	14573	316.5	49147.1	31823.5
289	85	10	NA	24.2	0	25	0	0	0	0	5733.9	1309.3	1592.5	44542.5	377.8	416.2	235	569.1	3125.2	3450.7	9012.9	5177.6	1675.7	8939.9	3522.8	1457.4	8868.5	328.8	1302.7	508.8	537.7	1415.4	429.5	48826.3	31277.3	1329.1	293.8	576.1	34128.7	1286.4	1296.7	5873.2	8656.2	84967.4	5238.8	9576.6	2343.6	64694.7	17757.8
290	85	18.7	NA	24.2	0	25	0	0	0	0	2433	1504.3	1543.4	49301.8	382.5	519.2	215.5	556	2249.3	6221.4	9816.5	10801.7	1137.2	9471.4	3269.4	1154	9956.4	311.6	1172.6	430.7	530	1058.9	406.2	44954.6	26244.3	984.5	245.9	454.2	41176.6	1096.3	1044.6	5819.6	9205.5	37292.7	7643.4	11012.1	3399.1	55182.5	20961.1
291	85	26.9	NA	24.2	0	25	0	0	0	0	3723.6	1530.2	1406.1	48768.3	321.2	628.4	195.2	520.1	2293.8	8859.1	10721.1	9559.7	966.7	9183.4	3887.2	1259.3	11181.1	290	1349	427.5	469.9	978.9	367.5	56356.3	25179.1	780.3	234.2	380	40163.1	1265.6	1085	6233.6	9031.8	30869.8	7032.5	13700.8	3465.2	61065.5	22284.3
292	85	30.9	NA	24.2	0	25	0	0	0	0	2163.4	1283.1	1506.6	55357	321.9	574.7	204.2	632.9	2083.1	11681.8	10150.7	8664.3	840.9	11844.7	4070.7	1197	13305.3	306.6	1287.9	437.3	495.4	1083.4	381.9	50133.2	29348.2	671.9	222.2	369.9	47040.2	1246.3	1057	7045.8	10471.2	22810.9	6433.2	14448.6	3548.2	62952.7	28951
293	85	34.9	NA	24.2	0	25	0	0	0	0	2320.3	1192.1	1582.5	49036.9	297.4	543.1	203.3	605.5	2712.5	10593.6	9829.2	11771.8	1334.6	10027	3802.2	1333.6	10807.9	322.9	1448.8	419.7	540	1053.5	368.4	49584.3	23706.9	1085	227.2	572.5	37673	1326.8	1188.8	6068.8	8806.1	44111.1	8481	13823.5	2655.9	63161.2	22645.7
294	85	39.9	NA	24.2	0	25	0	0	0	0	1900.1	1366.9	1696.2	54738	409.6	697.2	224.4	858.9	2414.2	12044.9	8879.5	14146.8	1092	11709.2	5090.6	1738.7	12541.8	312.5	1500.2	436.6	528.6	1235.8	390.5	49050	23584.6	1089.7	222.2	404.1	44856.1	1539.7	1319.3	6596.3	10403.1	26968.2	13445.2	18408	2711.3	55165	31162.7
295	86	13.7	NA	23.4	0	19	1	0	0	0	1280.9	1190	1478.6	63060	305.9	685.4	168.9	508.5	2656.6	5045.4	10590.6	6414	975.5	9030.8	3875.8	1539.6	9272.8	353.1	1317.3	415	541.7	1446.9	423.1	46713	27475.2	1573.8	297.2	568.8	27016.7	1509.9	1281.1	4753.6	5059.2	46764.9	10939	15608.7	361.2	51187.6	44063.3
296	86	19.4	NA	23.4	0	19	1	0	0	0	2121.8	1474.8	1722.3	59964.5	442.8	649.5	176.7	616.8	2962.4	4414.4	8826.2	7683.5	1138.8	9013.9	3549.5	1615.4	8798.8	324.8	1336.1	405.8	534.8	1279.2	449.5	34618.4	21156.7	1790.9	286.3	516.8	33394.1	1548.3	1458.9	4351.1	4750.3	76554.9	10285.9	14582.1	337.2	44269.8	41642.9
297	87	11.6	NA	35.2	0	33	0	0	0	0	1233.6	1045.8	1441.3	49327	290.1	464.5	172.8	473.5	2891.3	5581.4	9420	3984.5	1451.4	10862.2	3719.4	3190.6	16068.6	343.1	1685.9	494.2	558.7	1129.5	448.9	51517.6	22334.9	1767.2	274.1	539.9	33390.2	1670.5	1256.5	6652.1	8272.3	62994.6	8495.5	13251.5	390.3	82329.1	16362.8
298	87	20.3	NA	35.2	0	33	0	0	0	0	1584.8	1286.4	1571.2	65935.9	385.6	319.3	242.7	575.7	1713.9	8365.6	9554.1	4266.4	1170.4	14657.4	1427.9	3382.4	21658.9	305.4	1231.3	429.5	535.3	659.7	528.4	49389.3	15465.1	1445.7	236.2	464.1	44176.9	1334.9	1268	7032	9822.9	46403.1	8644.1	4709.4	343.7	80282.7	26521.3
299	87	24.3	NA	35.2	0	33	0	0	0	0	1524.5	1201.4	1525.5	54374.4	328.5	387.5	187.2	551.7	2511.6	8509.6	9413.5	6837.6	1042.1	12949.8	3971.7	3549.5	19837.5	344.4	1881.4	485.5	561.7	1084.8	451.8	44804	19702.6	1259.8	270.7	468	39718.6	1619.4	1319.4	6511.4	8617.9	37277.7	6433.2	13186.8	350.8	68798.7	25402
300	87	30.6	NA	35.2	0	33	0	0	0	0	863.9	1293.2	1500.8	50529.4	429.3	374.1	174.3	621.8	2361.6	9292.8	10954.9	8241.3	964.8	13718.7	3732.4	3098.9	20109	307	1694.6	454	547.8	1029.3	404.4	45062.5	17359.6	1177.9	227.9	427.5	33400.5	1377.4	1077.6	5983.1	8751.9	31463.2	7099	13079.9	369.1	65519.1	29913.9
301	87	34.6	NA	35.2	0	33	0	0	0	0	1549.5	960.8	1472.3	48475.6	370.2	439	181.2	624.2	1936.2	9938.4	8840.5	2670.5	1030.5	14370.7	2391	3449.5	19047.5	317.1	1638.9	467.7	570.2	986.4	462.9	48016.9	7183.2	1211.5	238.1	433.5	43888.1	1406.3	1289.5	5848.2	8561.2	36271.4	7105.4	4955.8	379.4	71761	33350.7
302	87	38.4	NA	35.2	0	33	0	0	0	0	895.9	1036.9	1426.6	56286.6	311.5	460.1	166.9	542.8	2508.5	8575.6	9142.1	8518.5	1127.1	12833.5	4400.1	2708.5	18422.4	304	1687.2	449.3	549.2	1064.8	426.6	45858.8	18172.5	1586.8	224	441.7	47591.7	1472.6	1160.8	6060.7	8294.2	45813.8	9505.9	17587.5	375.6	65374.1	33396.4
303	88	10.4	NA	27.4	0	25	0	0	0	0	2089.9	1763.4	1856.5	57247.7	370	378.5	207.5	680.4	2727.3	8144.4	8586.9	4071.9	1083.8	9306.2	3569.3	1245.3	14303.2	354.9	1310.4	385.3	513.3	1068.9	352.4	48100	28810	1625	259.8	706	34236.4	1216.7	1298.8	5846.9	8612	32262.6	6864.7	13422.3	473.4	52866.8	23561.4
304	88	18.4	NA	27.4	0	25	0	0	0	0	2304	2070.8	1785.8	67940.7	449.9	543.9	225.3	830.2	2232.7	11135.3	10366.9	4382.5	781.8	11569.8	4372.1	1288.3	21641.2	350.5	1390	418.9	534.4	1118.5	375	42804.9	29899.7	1202	257.6	406.4	39431.4	1247.6	1256.3	7101.4	10739.2	19990.3	9015.5	15552.1	592.8	54453.2	37884.2
305	89	9.4	NA	18.8	1	21	0	0	0	0	1593.2	1401.2	3955.9	41664.8	405.3	366.2	231	669.2	2503	4544.9	8861.1	5307.6	1597.7	10641.2	2613.4	1383.1	9628.3	323.1	1141.6	415.9	586.9	989.3	582.3	29064.8	25628.6	1258	331.2	599	24401.4	1481.5	1345.2	5750.5	6826.4	48224.7	8590.3	10357.7	324.4	51629.4	32442.5
306	89	20.3	NA	18.8	1	21	0	0	0	0	1890.4	1817	4299.7	61055.7	447.3	484.7	214.4	911.9	2052.5	6353.7	8430.9	5547.7	1450.3	13289.2	3122.4	1234.2	15113.8	311.8	1137.4	443.5	631	1009.6	672.8	35242.3	26973.6	1000.1	262.7	425.7	35865.8	1399.5	1271	7529.6	9007.2	27667.8	7189.9	13921.5	351	50504.9	36696.8
307	90	9.1	32.1	19.4	0	19	0	1	1	0	3080.6	1405	1825.7	59655.7	373	438.4	178.1	644.5	3102.5	3655.9	8079.1	4741.6	1647.5	8246.7	3459	1481.3	7565.1	362.1	1473.9	446.8	602.4	1290.7	480.9	39935.2	33357.1	3941.1	343.8	603.5	29653.1	1327.7	1190.1	5507.4	5384.1	63512.5	9245.1	13121.4	403.6	51423	13945.3
308	90	19.6	32.1	19.4	0	19	0	1	1	0	5800.3	1288.4	1559.6	57672.5	354.9	490.7	179.5	577	3308.8	3609.6	8586.3	4233.1	1701.1	8619.4	3482.9	1310.1	7969.8	307.3	1338.1	430.6	520.8	1235.4	387.5	45824.2	22305.8	4665.2	295.2	524.5	32577.9	1206.1	1201.7	4454.4	5407.7	69707.2	10456.9	13009.1	405.5	55151.1	20103.1
309	90	24.3	32.1	19.4	0	19	0	1	1	0	2403.8	1208.9	1710.5	61490.6	300.7	462.1	170.6	517.7	2662	4246.5	7915.2	6715.2	1592.2	8838.1	3306.2	1273.8	8549.7	313	1320.6	415.9	530.4	1183.2	404.7	54646.8	20259.3	4154.5	274.4	495.9	39047.7	1263.4	1254.6	4550.1	5997.7	67742.4	8121.5	13189.4	369.3	56648.2	22855.5
310	90	28.6	32.1	19.4	0	19	0	1	1	0	2798.4	1214.3	1670.6	69103.7	291.3	670.7	164.9	706.7	2863.9	5696.8	7838.4	8303.6	1328.8	10858.1	3962.6	1646.2	8873.2	315	1478.3	411.4	541.3	1243.9	351.9	49974.6	17463.6	2684.8	253.1	557	43670.6	1699.1	1740.1	5020.5	6855.6	33245.9	7901.4	14067.7	342.4	52656.1	30015.6
311	91	9.1	NA	21.9	0	21	0	0	0	0	2379.8	1110.1	1721.5	47978.7	481.9	444.5	205	653	3005.5	3974.6	4219.8	4391.7	1542.4	7764.1	1915.5	1223.8	6859.2	338.8	1069.1	405.8	585.3	1246.1	509.7	30993.2	18514.1	1837.1	369.8	672.3	32323.2	1071.7	1265.2	5024.2	6522.4	88803.9	3767.4	6552.2	606.6	50716	24162.8
312	91	21	NA	21.9	0	21	0	0	0	0	2038.8	1070.7	1751	52537.9	369.6	490.7	186.4	737.2	2465.6	5646.6	3975.7	6288	1008.6	10999	2856.3	1329.4	10823.7	305.1	1209.6	374.9	648.7	1044.3	518.6	28665	17089.5	947.1	286	509.3	35389.3	1363	1209.1	5181.2	9161.8	38829.4	7425.7	9726.3	560.2	52561.7	24571.8
313	92	12.1	NA	30.9	0	34	0	0	0	0	2983.8	1572.7	1944.6	49847.1	467.6	503.5	212.4	651	3304.8	3714.3	8578.9	5567.8	2091.5	8102	3424.2	1395.3	12136.6	366.6	1211.1	397.8	582.8	1159.2	429.6	48155.5	24349.3	2359.8	344	967.5	33691.9	1340.7	1421.2	5742.8	8100.3	63014	7836.1	12339.1	422.4	56570.8	18425.4
314	92	21	NA	30.9	0	34	0	0	0	0	4212.5	1541.5	1773.6	60933.1	353.4	673.6	190.3	511	2435.1	5600.5	8793.2	8400.4	976.9	9326.6	4545.4	1354.8	17707.9	314.6	1223.7	428.2	486.7	1085.4	379.4	48269.7	25632	1065.2	276.1	363.9	44598.9	1407.4	1298.8	7275.2	9838.5	28661.5	7875.3	17851.4	484.9	57510.5	27654.4
315	93	13.1	33.4	32.9	1	24	0	1	0	0	1340.7	2011.8	1449.9	60376.9	558	489.2	203.7	757.3	2780.3	6070.4	7761.1	7373.8	1296.4	10466	3477.1	1440.7	6728	326.2	1236.2	383	671.7	1175.4	421.2	36004.1	34710.6	1651.1	311.2	416.4	30661.9	1444.1	1118.1	5180.4	9342.6	48869	15091.7	12973.1	399.1	52072.5	28352
316	93	19	33.4	32.9	1	24	0	1	0	0	1967.7	1528.6	1776.2	59880	327.5	471.8	198.4	485	3176.9	5217.5	8383.2	10032.9	1883.8	9570.3	2866.3	1647.8	7725.5	312.1	1291.8	405.7	652.5	1253.6	435.5	37794.9	24315.4	2208.7	334.1	675.5	31058.2	1488.7	1465.6	4448.2	8870.8	66999.8	8000.8	10500.6	364.5	58218.4	27535.3
317	94	8.9	NA	26.4	0	21	0	0	0	0	1564.5	1845	1772.1	47751.7	320.5	417.1	214.1	582.7	3751.2	4010.3	8452.7	4322.8	1652.3	8081.9	2996.5	2059.2	9225.1	367.8	1292.5	445.5	545.6	1226.8	405.1	44487.9	22366.3	3782.8	354.7	1402.9	38154.3	1434.1	1384.9	4762.2	5392.6	76397.2	10380.9	10074.7	364.4	55926.5	12339.4
318	94	21.1	NA	26.4	0	21	0	0	0	0	5493	1720.8	1775.1	57089.1	370.4	403.2	173.5	583.9	2976.1	4652.6	11726.2	3575.6	1094.6	10274.5	3432.3	1209.1	11878.7	303	1219.8	440.2	510.5	1009.8	391.8	51115.5	21550.9	2017.9	275.1	977.2	38354.1	1197.5	1128.6	3986.8	5415.7	59677	7216.4	11480.6	358.6	65391	19935.8
319	95	9.4	NA	25.8	1	22	0	0	0	0	1779.1	2116.6	1682.2	58477.7	441.4	526.3	222	519.5	2095	5386	6533	7328.6	1063.5	9701.7	3740.9	1346	10689.8	287.2	1016	389.6	486.7	1152.2	402	47519.2	27949	1170.3	253.1	495	42801.8	1390.5	1158.5	5214.6	8651.7	35305.6	11210.3	11337.1	1115.6	71049.6	15629.5
320	95	19.7	NA	25.8	1	22	0	0	0	0	2220.6	1521.9	4155.7	62665.1	301.1	589	212.9	455	2395.5	8019.1	7504.1	7372.6	1112.7	11845.6	4011.2	1637.4	14639.3	312.6	1217.7	423.5	552	1242.4	436.9	44337	22328.3	1179.4	260.3	483.6	38152.1	1715.9	1337.9	5264.8	9449.1	38805.6	8007.4	12886.7	899.7	68053.6	26839.6
321	95	26.6	NA	25.8	1	22	0	0	0	0	2871.4	1372.6	1992.9	62644.8	248.2	589.4	213	498	2276.7	9090.8	7575.6	5852.5	891.5	12911.4	4084.9	1403.7	15020.1	293	1158.2	463.9	513.6	1232.2	411.2	41172.2	20499.2	860	274.5	416.8	37061.5	1579.8	1257.7	5352.1	9177.3	30867.2	5675.7	12259.3	1099.9	71137.3	32731.4
322	95	30.4	NA	25.8	1	22	0	0	0	0	2417.7	1413.6	2274.5	62306.7	418.2	650.1	212.2	594.4	2273.9	11008.8	7567.9	15298.4	938.2	15411	5051.5	1611	17910.8	294.7	1379.1	419.8	486.4	1206.7	370	39809.1	23706	736.6	227.8	416	31457.6	1734.2	1308.5	6072.5	10160.4	25007	7146.2	14890.3	1108.1	61592.8	32253.9
323	95	35.4	NA	25.8	1	22	0	0	0	0	848.5	1099.9	2040.7	55814.7	324.9	568.1	203.6	658.5	2679.1	9107.5	7890.8	14659	1553.3	14948.1	4338	1676.4	15320.3	326.2	1434.1	392.4	560.7	1195.9	377	38774.8	17802.3	1631.8	227.2	672.4	30080.6	1775.7	1507.6	5012.3	9694.5	36231.5	8890.7	12644.7	740.6	58193	29770.6
324	95	38.4	NA	25.8	1	22	0	0	0	0	1799.9	1218	1962	63817.4	362.8	673.9	208.3	773.5	2159.9	10883.4	7303.5	15276	988.7	16783.3	4488.5	1601.1	17073.5	292	1267.3	400.6	512.3	1215.1	393.5	41250.1	21529.4	1015.5	202.9	462.8	35467.1	1691.2	1303.4	5508.3	10522.9	25848.6	7855.4	14465	882.1	61645.8	42957.2
325	96	9.3	NA	25.1	0	18	1	0	0	0	1068.5	2129.1	1888.1	54202.1	324.8	313.9	1283.3	512.8	2785.4	5332.8	8418.3	4668.2	1382	9207.7	3422.2	1242.2	9361.2	291.2	1292.2	524	474.8	1113	570	29285.2	26449	1623.1	279.4	593.3	38820	1296.8	1160.7	4514.8	8866.4	39051.7	6507.2	13533.4	407.3	56663.3	14131.2
326	96	21	NA	25.1	0	18	1	0	0	0	983.3	1977.1	1693.8	54672.8	366.1	558	244.9	570.1	2075.6	6834.2	9292.7	6925.3	981.3	9713	3580.8	1126.7	12200.4	308.5	1227.5	847.1	512.6	1055	522.6	36081.1	26871.4	1298.9	259.7	449.5	36266.9	1320.9	1081.4	5932.2	9056.7	26483.3	7404.4	13565.6	393.8	59427.4	20266.1
327	96	25	NA	25.1	0	18	1	0	0	0	1103	1884.7	1852	55911.4	307.4	618.7	227.3	561.3	2163.9	6012	8816.8	5130.8	1313.2	8820.7	3512.7	1133.8	11650.9	284.7	1250.5	498.1	512.3	1125.4	571.9	36921.2	23548.2	1447.8	241.1	438.1	45667.8	1171.1	1050.2	5039.4	8746.9	33575.8	8279	15160	372.4	59729.9	23333.3
328	96	29.7	NA	25.1	0	18	1	0	0	0	724.8	1748	1833.5	63563.7	280.2	774.3	216.2	562.1	2066.8	7754.8	8629	6968.9	913.1	10822.4	3986	1148.3	13706.4	303.1	1330.1	501	522	1136.8	629.6	37569.3	21568.9	1180.4	256.1	402.6	41444.9	1181.4	1049.5	5361.8	10034.3	22817.4	8916.6	14079.5	398	58744	31476.8
329	96	33.7	NA	25.1	0	18	1	0	0	0	601.6	1732.4	1614.2	54200.5	266.2	730.5	208.9	604.7	2605.9	8155.9	8927.1	6470.3	1444.9	9965.7	5431.1	1289.7	11511.4	307	1369.5	491.9	513.2	1088.6	563.3	38086.3	20724.4	1798.6	244.3	574.8	41105.2	1253.7	1214.9	4902.6	9172.3	38392.1	10921	15035.7	368.1	52292.7	27700.8
330	97	9.9	NA	29.1	0	29	0	0	0	0	2480.6	2101.7	1727.3	58989	237.8	640.9	835.8	592.6	2420.5	4881.9	9755.8	5459	784.7	8244.1	5800.7	1433.6	11804.8	555.2	2840.4	867.8	1077.2	1545.8	622	48370.6	34166.2	1060.7	343.1	449.1	48158.2	1575.4	1289.2	5843.2	8102.6	36740.4	7295	16932.8	403.4	90206.6	12750.1
331	97	21	NA	29.1	0	29	0	0	0	0	1659.6	1818.6	1729.8	53774.2	609.8	346.5	630.5	873.4	2351.8	5049.8	9854.7	8945.9	914.3	8693.2	4903.6	1237.2	12786.4	480.1	2402.5	701.9	939.9	1311.7	565	40497	22580	1492.7	270.1	436.8	35628.7	1263.2	1186.7	4582.9	8385.3	50838.5	11027.4	13388.4	400.3	62746.9	20012.7
332	97	25	NA	29.1	0	29	0	0	0	0	929.4	1490.1	1832.6	53221.4	355	435.9	622.9	741.8	2354.2	5398.9	9901.8	9751.9	936.2	9100.1	5346.8	1305.3	12758.3	489.7	2562.4	719.8	956.5	1398.9	570	42637.3	21499.6	1514.4	295.8	463.2	37494.5	1360.4	1273.1	4766	8386.5	42278.8	14912.5	14203.9	391.2	64827.3	22007.1
333	98	11	32.1	53.7	0	30	0	1	0	1	1640.3	3386.8	1954.7	49981.9	504.8	697.5	206.9	590	3954.2	3814.2	8240.4	6407.9	2145.2	7043	3038.5	1636.3	9200	381.8	1217.6	395.3	593.7	1322.6	454.2	51463.3	21705.6	3269.8	314.8	1083.9	34278.7	1563.1	1619.8	5132.9	6045.4	59476.5	11730.7	10404.2	301	61090.1	26222.8
334	98	19.1	32.1	53.7	0	30	0	1	0	1	1908.3	3203.8	1811.6	47731.3	432.8	553.4	193.9	546.9	3006.7	4671.5	8664.1	7126.9	1968	7453.1	3505.3	1582.1	11002	349	1356.9	436.1	573	1270.6	449.1	40182.5	16619	2159.7	287.3	732.5	34591.4	1432.7	1356	5149.3	7295.4	52765.3	12368.6	9785.7	327.4	58304	26404
335	98	26.7	32.1	53.7	0	30	0	1	0	1	1837.3	2613.3	1847.2	62846	476	935.3	168.8	662.2	2837.6	3979	9228.9	10076.6	1829	7569.9	3409.6	1574.8	11019.2	310.5	1239.7	418.9	530.4	1266.1	427.9	40856.3	17257.5	2084	261.6	568.2	41146.9	1456.4	1429.6	5240.7	7867.4	48673.5	10165.2	11467	319.3	64668.9	40246
336	98	31.3	32.1	53.7	0	30	0	1	0	1	1956.5	1906.2	1898.3	59421.9	562.9	920.2	208.1	725.3	4638.9	3570.7	8264.1	6956.9	2488.7	6585.7	2799.2	1709.5	8511.6	398.2	1255.4	401.8	620.3	1294.5	434	43136.1	13472	3834.9	317.9	1330.4	31704	1627.8	1881.5	4248.7	6921.3	65786.3	8203.8	9301.3	308.9	58987.6	36374.8
337	99	8.4	NA	41.3	1	26	1	0	0	0	2378.6	2807.5	1743.2	48937.1	346.9	577.5	200.2	552.5	3208.5	4607.4	9470.5	10350.8	1359.6	9665.4	3231.3	1395.8	12618.6	355.4	1239.4	440.1	600.7	1115	418.3	51167.9	25783.5	1435.1	264	784.3	38441.6	1433.6	1280.9	5494.5	9437.4	36772.1	9288.4	11186.2	354.1	60566.6	20325.5
338	99	18.9	NA	41.3	1	26	1	0	0	0	1743.6	2025.5	1651.1	48096.4	295.1	571.4	210.2	438.4	2427.4	6544.5	9900.1	17683.3	1131.8	8402.4	3959.5	1388.2	17072	346.5	1318.9	496.9	596.6	1194.8	435.5	53470.8	20629.3	1145.2	274.9	458.9	43839.5	1460.1	1127.7	4406.6	11764.9	32304.4	10984.6	13288.2	361.8	72060.8	22157.1
339	99	25	NA	41.3	1	26	1	0	0	0	2906.4	1672.1	1563.9	47268	273.9	581.1	185.2	425.4	3176.4	5739.9	8980	14987.1	1478.1	7574.1	3096.8	1500.8	13005.5	347.9	1303.9	422.5	558.3	1160.5	373.2	45891.4	15723	1544.6	252.4	801.7	39421.2	1549	1400.8	3930.6	8892	41849.4	7487.4	10984.5	302.5	66839.3	23909.9
340	99	29	NA	41.3	1	26	1	0	0	0	1531.1	1505.7	1587.4	61423.7	262.4	863.3	177.8	443.6	2283.6	8137.4	8815.6	14002.1	977	9103.8	3803.5	1345.6	15202.4	322.7	1350.9	458.4	572.2	1159.4	404.5	45121.1	17199.5	1248.9	246.8	404	42076.3	1343.1	1095.5	4391.1	10523.7	32136.8	12227.1	12038.9	346	66888.5	29804.9
341	99	34	NA	41.3	1	26	1	0	0	0	1142.2	1382.4	1623.2	52663.3	310.2	661	197.6	538.9	2252.2	8671.6	9313.6	14510.5	1050.6	9403.6	4059.1	1425.3	15216.9	317.7	1429.2	463.1	578.1	1057.6	397.4	43306.9	15038.2	1059	230.2	432.7	36383.4	1432.8	1176.6	4291.1	9857.2	27521.1	17765.1	12262.2	369.6	58088.8	24407.8
342	100	8.6	NA	22.6	0	25	0	0	0	0	2647.1	1374.5	1678.8	50678.7	398	505.8	248.3	583.3	3917.9	2899.3	11159	3220.1	1779	6703.3	2143.9	1455.9	9542.7	413.7	1163	447.1	705.4	1303.9	447.1	45308.4	21957	3999.4	369.6	1054.7	35918.1	1386.5	1491.9	4599.3	7915.4	84533.8	5965	6949.6	401.6	55033.7	23000.6
343	100	20.6	NA	22.6	0	25	0	0	0	0	2186	1069.8	1511.9	46284	328.4	580.8	212.5	555.4	2372.5	4860.1	11428.5	6212.4	1091.8	8906.3	3221.3	1363.9	14362.8	345.8	1352.5	419.7	674.6	1147	450.1	44368.4	21223.3	1321.8	288.4	460.4	41878.5	1399.2	1181.1	5534.7	9404.3	48666.8	9536.7	11132.1	397.8	51357.3	26749.3
344	101	8.3	NA	19.1	0	22	0	0	0	0	2159.2	2225.6	1379.7	50705.7	384.4	350.6	167.6	698.2	2275.6	5848.4	7588.5	6524	1020.4	13246.1	3337.4	1498.7	9730.8	258.3	1397.4	357.9	438.2	1651.2	362.6	34894.8	40022.9	1301.5	278.1	1044.8	42691.9	1223.6	1041.7	7222.3	9341	31074	9824.7	14711.8	554.8	50516.7	24532.2
345	101	20.3	NA	19.1	0	22	0	0	0	0	1333.9	1592.9	1437.9	60447.6	367.6	507.3	160	595.3	2220.1	6166	7216.9	8363.1	911.9	11772.1	3745.4	1415	11177.3	261.4	1358.3	367.1	437.1	1469.4	367	37172.3	35318.4	1170.8	266.7	962.4	52382.3	1343.8	1144.6	6311.1	9195.1	25439	9884.3	15311.3	469.1	50284.3	29519.6
346	101	25.4	NA	19.1	0	22	0	0	0	0	1290.5	1656.3	1543.5	66160	398.4	534.4	153.6	598.1	2158.3	7328.6	8434.6	7847.8	926.2	13489.5	4012.4	1385.3	12172.8	300.4	1396.7	375.5	491.3	1433.3	384.2	42335.4	34378.7	1243.1	240.1	956.5	52405.7	1258.8	1063	6798.9	9941.2	31885.8	11927.5	18379.5	498.6	54182.5	32619.9
347	101	29.4	NA	19.1	0	22	0	0	0	0	1400.8	1499.5	1411	60718	362.7	606.9	162.7	595.6	2033.9	8385.3	8632.9	9559.8	756	13170.2	3984.4	1252.4	11729.3	262.5	1327.9	360.7	438.3	1359.4	359.4	43333	29809.1	1006.4	247.2	882.4	50659.2	1208.8	1079.4	6163.4	9605.4	24713	10471.4	15447.4	460.2	49702.5	33297.2
348	101	35.4	NA	19.1	0	22	0	0	0	0	1487.4	1674.3	1369.6	67455.5	388.6	590.2	160.2	759.2	2082	10351.3	9811.8	11422.2	811.3	14041.2	4346.9	1337.1	12755	275.4	1403.7	369.5	447.7	1271.9	331.2	50495.5	27872.3	995.2	226.9	889.7	50841.8	1304.7	1185.9	6043.7	10036.8	24201.1	11513.9	16394.1	496.6	52881	36028.6
349	102	10.7	NA	17.4	1	28	0	0	0	0	2263.9	1843.7	1460.9	66511.1	493	459.5	166.7	630.3	2426.4	3494.5	10681.6	5940.5	814	9700.1	3585.1	1408.4	14451	273.5	1115.8	404.7	499.7	1497.7	397.8	33445.6	37770.3	999	273.4	450.7	48665	1440.2	1162	6388.2	6912.4	28421.9	8018.2	13716.4	445.9	59968.6	50568
350	102	18.7	NA	17.4	1	28	0	0	0	0	1231.1	1499.1	1545.4	62728.4	356.9	474.5	164	533.4	2642.1	3056.8	9957.3	11805.8	1092.7	9555.4	3393.3	1290.2	13393	319.9	1188.3	374.5	561.5	1340.4	434	30927.2	29419.6	1416.6	269.8	632.9	40963.8	1391.1	1209.2	5748	5432	44131	9272.9	12722.6	387.6	53153.7	54102.4
351	102	26.6	NA	17.4	1	28	0	0	0	0	1193.7	2072.9	1526.8	70722.7	980	597.8	161	1049.7	2185.9	3835.4	9350.9	16058.9	782.2	10717.7	3701	1206.5	15382	292.8	1210.6	387.6	519.6	1331.9	406.9	26378.7	27513.5	989.9	254.9	436.8	37586.1	1267.8	1056.1	6360.2	5870.8	35691	10130.3	14268.9	401.2	46387.4	69156.8
352	102	30.6	NA	17.4	1	28	0	0	0	0	995.7	1676.2	1583.4	68511.5	781.3	659.5	167.7	967.4	2254.9	6627.2	8814.8	16718	994.3	9973.8	3647.8	1245.6	14033.2	289.6	1363.6	374	503.6	1591.5	392	30237.4	22441.8	1269.7	244.2	447.2	37783.5	1321.5	1073.9	5145.7	6033.4	44871.1	11915.8	13249.7	405.2	44813.3	71449.4
353	102	35.4	NA	17.4	1	28	0	0	0	0	669.2	1035.1	1466.4	78550.1	360.2	885.5	173	647.5	2466.3	5618.8	9606.8	17492.9	1165.2	11292.7	3864.4	1430.1	15429.8	299.3	1335.8	421.7	516	1926	397.9	33868.4	20471.7	1612.5	244.8	419.7	44166.3	1519	1239.5	5172.2	6840.8	43847.9	11218.9	12714.9	417.1	50633.1	71825.3
354	103	10.4	NA	36	0	25	0	0	0	0	1610.2	1829.8	1888.8	49934.6	331.3	435.4	186.6	524.2	2381.7	4910.8	10491.3	7459.5	854.3	10063.7	4091	1608.5	18349.3	294.9	1394	398	512	1053.9	682.1	45204.2	37354.5	1403.8	295.3	466.7	36142.4	1333	1145	7800.1	10320.8	35139.3	8891.4	17376.3	397.5	65196.3	15843.2
355	103	19.4	NA	36	0	25	0	0	0	0	9598.2	1885.5	1643.1	48159.9	403	366.6	198.6	606.3	2465.2	3344	11550.2	3869.7	969	10233.6	3805.1	1637.3	18546.3	310.3	1378.7	431	546.9	1088.8	737.5	40335.8	28354.4	1539.1	301.9	482.3	33332.8	1396.6	1259.1	5529.9	9649.8	31217.4	8241.7	13888.4	362.1	60878.5	21672.5
356	104	11.9	33.3	31.8	1	22	0	1	0	1	1096.3	1523.3	1315.9	64785.1	212.6	511.1	292.3	497.9	2312.2	4522.5	9537.1	3262.9	966.3	9625.4	4215.8	1699.9	12813.5	297.1	2666.8	445.1	573.2	1186.2	565.1	46068	35085.8	1067.1	284.8	426.4	49756.6	1567.4	1304.6	10253	13544.5	20135.8	16569.4	16109.5	376	73025.6	26252
357	104	22	33.3	31.8	1	22	0	1	0	1	1372.8	1184.5	1266.6	55703.7	307.4	511.1	259.3	618.1	2710.3	5461.1	9481.4	4212	1115.4	9369.3	4656.5	1429.3	13533.1	299.4	2604.5	435.4	546.9	1155.7	416.4	40030.3	25700.5	1200.3	366.3	538.5	40771.3	1393.8	1183	8714.7	10779.2	24283.7	8492.7	15907	358.5	68257.5	27240.6
358	104	26.3	33.3	31.8	1	22	0	1	0	1	849.6	1058.1	1229.7	60463.3	252	555.5	278.5	561.8	2025.4	6616.3	9480.5	3728.4	940.4	9921.6	3948.7	1438.2	13322.7	288.1	2490.2	434.7	577.4	1119.2	445.1	44891.5	26208	1253	259.4	387.2	46594.4	1276.8	1053.6	8279.1	11581	22259.2	12512.2	13911.8	359.4	75609.7	28574.4
359	105	10.1	NA	25.4	0	33	0	0	0	0	2708	1966.3	1978.1	48976.7	391.7	375.2	228	558.6	3594.5	4805.2	12247.2	8942.1	1573.2	8988	3338.9	1305.9	11295.8	362.6	1183.8	389.1	691.2	1152.7	375.9	54284.9	29574.4	2467.7	284	1088.6	37574.2	1362.9	1609.1	5060.4	8290.1	40319.6	8472.4	13525	347.5	60050.8	11479.7
360	105	21.4	NA	25.4	0	33	0	0	0	0	1814.4	1632.5	1706.5	68754.5	469.4	911.8	205.8	680.5	2747.2	7101.5	10697.8	7654.5	1719.5	10553.9	3273.6	1252.8	16457.4	326.9	1080.2	402.4	638.2	1083.1	400.2	46202.4	22966.8	2737.1	287.1	584.6	42032.8	1373.7	1505.9	4948	8482.3	44418.5	8772.3	13861.2	356.9	56073.7	24177
361	105	25.4	NA	25.4	0	33	0	0	0	0	1744.7	1218.7	1819.3	64290.9	345.1	926.1	210.4	572.4	2661.4	7463.9	9896.7	9646.1	1794.7	9196	3780.9	1229.2	16506.9	317.3	1210.5	408.6	646.5	1221.8	400.3	45642	23046.1	2567.3	265.6	539.5	42212.8	1286.9	1348.9	4604.7	7094.5	47567.9	12810.2	14565	329.7	51881.8	25404.7
362	105	29.1	NA	25.4	0	33	0	0	0	0	1126.3	1367.4	1679.2	57376	314.2	614.3	218.1	610.3	2193.8	9357.9	9538.1	12416.1	1306.5	11389.8	3931	1227.7	17121.6	309.8	1169.3	396.9	624	1126.4	372	44298.1	20186.2	1548.3	240	481.2	41353.9	1318.9	1363.5	4854.9	8850.9	30258	11488	14720.2	337.8	52143.4	26437.1
363	105	35.1	NA	25.4	0	33	0	0	0	0	993.8	996.3	1659.5	74398.9	333.9	622.6	216.1	613.3	2483.5	10749.1	8743	9090.1	1681.5	11150.4	3958.1	1485.5	16060.2	298	1278.5	410.8	590.3	1196.5	356	55950	16827.6	2318.5	243.8	446.9	52497.1	1585.1	1715.9	4764.4	9500.6	50415.2	12337.3	15221.3	342.6	60121.8	38528.9
364	106	11.9	NA	27.8	0	20	0	0	0	0	4104.6	1746.5	1335.8	63663.2	346.5	457.1	223.1	592.5	2255.8	5914.7	9104.2	3346.6	862.6	9336.6	3739.3	1192	11504.9	297.3	1174	466.6	470.9	1062	400.8	45324.9	32973.5	874.9	290.5	437.6	48243.7	1298.2	1088.4	5501.5	11167.7	35579.5	10867.7	14568.9	365.5	55937.9	29994.8
365	106	19.9	NA	27.8	0	20	0	0	0	0	3892.5	1499.9	1517	65950.4	318	520.6	223.9	670	2279.7	7119.2	10090.2	4601.2	888.8	11789	4156.3	1257.7	17267.2	315.7	1359.7	464.6	529.6	1099.4	405.6	38225.6	32107.3	841.4	257.2	454.4	46789.7	1372.4	1089.3	7013.1	12700.6	28937.3	6903.5	16647.3	422.6	54699	29439.4
366	107	8	NA	22.5	0	20	1	0	0	0	2478	1847.6	1547.7	51084	305.8	386.1	188.6	572	2652.5	3398.1	9643.3	6849.6	1009.8	9424.4	4135.1	1306.6	9784.1	316.5	1449.5	394.2	526.8	1135.3	429.6	43782.3	39822.5	2884.8	263.5	576.3	41225	1398.4	1075.2	7413.7	8271.3	48772.3	14014.4	16470.5	558.6	57478.7	16601.2
367	107	21.4	NA	22.5	0	20	1	0	0	0	2424.4	1210.7	1430	59075.9	355.4	482	174.5	608.7	2635.4	4312.5	9486.1	5674.3	1165.8	10826.5	3755.5	1318.2	12864.4	308.3	1306.9	376.9	497.9	1094.2	412	38640.8	32020.4	2986.3	253.6	525.9	36503.2	1385.1	1128.8	7411.8	8446.7	53307.1	11607.2	15146.2	478	58267.4	28635.9
368	107	25.4	NA	22.5	0	20	1	0	0	0	1407.9	1405.3	1877.6	55159.9	463.3	679.3	191.9	806.1	2879.6	5048.8	9051.4	6493.8	1256.4	10361	3501.2	1446.4	12467.6	329.6	1456.3	389.1	566.2	1149.2	453.8	37058.4	29111.5	3174.9	264.6	634.4	33800.2	1506.8	1324.4	7350	8033.8	41392	14982.5	13954.6	463.9	47543.5	25249
369	107	35.3	NA	22.5	0	20	1	0	0	0	1369.2	1108	1525.2	70823.8	376.6	668.8	181.7	764.9	2531.4	6727.4	7940.7	7557.3	1044	11492.3	3879.7	1449.5	13571	322.9	1447.3	387.8	520.6	1105.3	413.1	50085.4	23974.4	2466.9	257.6	456.3	52666.3	1541.4	1242	5996.5	10041.5	43932.2	12453.9	14928.9	491.7	57488.9	35530.2
370	108	12.1	NA	23.7	0	29	0	0	0	0	2025.7	3284.2	1572.9	54293.6	381.1	503	184.3	526.1	2869.8	4971.1	9033.2	5415.9	1254.3	10112.8	4118.8	1483.4	11206.4	297	1216.2	1898.1	525.3	1052.6	385.7	41022.4	31915.9	2066.7	243.7	618.2	39424.6	1494.1	1257.2	5822.5	9036.2	28211.3	11366.2	19541.4	531.2	51381.2	20293.9
371	108	22.4	NA	23.7	0	29	0	0	0	0	3798.5	2843.9	1809.4	64595.3	405.3	710.9	186.3	662.7	2393.9	4981.2	8646	8923.3	841.9	13056.9	4378.3	1541	13042.4	300	1192.2	1898.1	513.5	1147.7	372	47081.9	26535.3	1063.4	239	395.7	45895.6	1656.5	1408.6	6262.1	9319.7	15622.4	7013.4	20017.3	552.7	51131.7	26914.7
372	109	14.1	NA	26.5	0	21	1	0	0	0	1777.5	2253.4	1804.8	59935.9	367.9	323.7	175.1	710.8	2734.7	6209.3	9366.9	8899.5	1103.5	11189.8	3899.7	1259.8	11096.3	332	1180	395.1	540.1	1151.6	408.8	45968.1	40733.6	1521.4	256.7	643	37767.9	1319.8	1192.1	5840.5	8711.6	55580.1	13573.9	17038.1	559.6	58991.9	27375.4
373	109	18.4	NA	26.5	0	21	1	0	0	0	2215.9	1911	2098.2	51612.9	387.1	416.3	181.4	701.4	2592.3	6402.5	8722.4	7644.1	1180.9	12136.3	3669.6	1359.2	12010.6	318.5	1150.2	425	544.7	1130.6	406.9	35410.3	31363.8	1474.9	275.9	515.3	32425.4	1335.1	1350.6	5640.8	8559.2	47958.3	11999.2	13485.1	590.1	49046.4	27951.5
374	110	11.7	NA	34.7	0	28	0	0	0	0	2877	2143.6	1818.1	53668.8	436.7	554.5	190.1	637.5	2704.6	5376.5	8901.4	7332.8	1246.8	8742.4	3735.9	1332.5	15729.2	336.2	1147.4	440.7	502.6	1118.4	400.1	43213.2	22175.1	1855	271.3	516.7	37707.8	1288.7	1186.9	5721.6	8374.6	48981.2	9236.5	13785.1	446.1	61602.3	14103.6
375	110	19.7	NA	34.7	0	28	0	0	0	0	2894.3	1904.5	1711.6	53838.3	416	417	190.7	611.8	2705.5	6883.6	8526.5	7729	1370.9	10138.8	3490.5	1405.4	19449.2	382.7	1194.6	521.6	565.3	1144.2	430.6	40135.9	19387.6	1675.7	243.2	463.3	34156.1	1304.2	1224.4	6490.5	8885.5	61433.4	6601.8	12465.1	732.5	60751.7	18367.3
376	111	10.3	NA	19.8	0	20	1	0	0	0	3727.9	3398.1	1654.3	58912	325.9	485.5	226.9	572.4	2420.3	5601.4	7443.1	6646.2	927.6	10055.3	3648.5	1418.5	11173.3	911.4	1573.5	394.8	530.1	1322.1	377.4	45123.4	28268.2	1182.1	301.5	519.3	47843.4	3659.6	2945	5991.1	10449.2	26035.1	10283.2	14272.5	360.1	65760.9	17535.2
377	111	21.3	NA	19.8	0	20	1	0	0	0	1788.1	2726	1496.1	59330.9	296.2	694.3	206.1	555.8	2730.1	5257.5	7584.7	9142.4	1100	8372.7	2796	1292.3	12011	722.4	1438	354.8	531.5	1143.7	352.5	50632.7	15879.8	3804.5	292.1	669.7	46858.3	3402.2	2049.2	4173.5	8200.1	64858.2	10082.8	9289.3	282	71647.5	20979.5
378	111	25.3	NA	19.8	0	20	1	0	0	0	1133.8	2991.9	1461.7	52609.7	356	566.3	209.6	707.3	1890.5	7892.1	7224.3	8062	683.1	12397.8	4038.6	1218	16514.9	869	1536.8	370.2	508.6	1281.4	355.5	47086.8	20301.4	920.1	240.7	358.8	49542.8	3360.8	2076.4	5522	11561.5	17741.9	11518.9	14943.2	327.1	55239.6	30320.8
379	111	29.3	NA	19.8	0	20	1	0	0	0	2505.9	2636.1	1421.1	57558.1	390.8	561.8	202.8	714.4	1915.6	9057.1	8986.4	11666.4	680.1	12231.5	3741.2	1232.7	14180.6	911.4	1504.3	363.2	482.1	1193.8	328.5	41717	18668	1042.4	246.4	344.4	42536.6	4294.3	2155	5584.2	9659.7	21736.8	6975.5	13061.1	321	54834.9	32288.1
380	111	35.3	NA	19.8	0	20	1	0	0	0	3145.4	2122.1	1389.9	56884.5	310.9	623.4	186.4	781.8	2033.5	9680	8200	9966	827.8	10851	3848.5	1398.1	13131.1	813.3	1560.9	356.4	479.7	1257.5	314.8	42664.8	14426.8	1243.2	271.1	343	45352.7	3625.2	2033.4	4681.9	8208.5	25823	8782.5	11906.5	307.5	58594.3	38588.2
381	112	12	32.3	26.8	1	20	1	1	1	1	915.3	1421.3	1839.1	54272.9	336.3	494.8	195.1	649.7	2920.7	6097.7	9057.5	6280.6	1471.5	9635.4	3019	7531.9	13636.3	345.9	1189	384.4	548.6	1096.6	363.6	37449.5	22527.3	1441.4	282.1	793.4	38581.9	2539	1306.3	5979	6301.1	52065	10637.7	11073.1	497	48194.2	19920.9
382	112	20	32.3	26.8	1	20	1	1	1	1	2318.6	1198.6	1612.9	47743.2	368.9	438.6	168.2	793.1	2267.3	6267.7	7463.6	5186	1206.7	10559.9	3326.6	7127.2	14373.1	273.3	1101.6	363.3	491.9	1019.3	371.5	34851.2	17513.7	794.9	258.2	441.1	36000.8	2101	1087.1	5349.8	6337.6	47428.4	9636.5	10465.8	452.1	47380.2	20120.6
383	112	26	32.3	26.8	1	20	1	1	1	1	737.9	1272	1919.8	50356.8	319.4	513.2	170.3	776.2	2006.1	8453.8	8491.6	7312.4	835.4	11860	3363.9	7531.9	17089.9	267.5	1144.3	366.9	452	1022	356.5	41233.2	16994	709.4	237	381.9	39410.4	2287	1098.3	5860.8	7804.9	29821.6	9808.1	11676.2	471	52138.9	23714.9
384	112	28	32.3	26.8	1	20	1	1	1	1	656.7	1175.4	2014.2	44270	348	465.6	177	905.8	1866.6	7688.5	7620.4	7975.4	823.3	13063.5	3503.4	7531.9	17318.2	292.9	1182	367.5	466.2	1118.5	350.2	36630.6	15867.3	709.4	251.9	414.8	43474.1	2244.6	1101.1	5788.8	8876.7	30461.9	9314.8	11590.4	468.8	49226.2	26665.8
385	113	9.1	25.4	34.2	0	27	1	1	1	1	6047.9	1999.6	1476.8	69901.6	428.4	395.9	191.7	606.7	2787.1	4355.1	7906.9	4931	1472.5	11792.1	4075.2	1330.7	20775.9	295	1173.2	451.7	459.1	1144.8	352.9	52237.8	38472.7	3321.4	258.7	408.1	40303.3	1257.9	1161.1	8387.5	6892.9	27082.7	11321.7	14812.5	454	70090.6	27610.3
386	113	19.9	25.4	34.2	0	27	1	1	1	1	8705.1	2598.1	1548	66668.9	1117.9	373.5	193.7	1161.1	2083.4	2974.8	9205.9	7716.3	1105.4	12357.4	4360.7	1176.9	21236.6	298.8	1152.9	455.1	507.7	1090.3	358.1	45018.2	27329.9	2178.2	244	386.2	40382.2	1197.3	1117.3	6346.5	7910.9	33967.4	7870.9	12886.8	412.2	59461.7	22862.1
387	114	10.1	NA	30.6	1	21	1	0	0	0	2570.2	2093.8	2033.2	58598.1	354	405.2	204.2	609.5	2689.3	4167.1	9153.5	6227	1488.9	7172.7	3408.7	1361.8	10159.3	324	1164	410.6	618.1	1151.7	441	46093	29059.9	1699.6	290.8	629.1	38266.6	1252.7	1208.8	4835.5	8668	57020	8962.3	13280.5	430.2	67312.9	20814.2
388	114	18	NA	30.6	1	21	1	0	0	0	1003.4	1773.2	1928.3	55526.9	425.3	487.2	207	678.6	2749.4	5012.7	7759.2	7332.9	1581.2	8753.4	3316.3	1473.2	14216.1	326.1	1252.3	409.9	598.6	1122.4	426.4	34913	20702	1650.1	283.2	682.4	35741	1423	1386.6	4993.3	9515	36741.1	10797	12459.1	412	56664.4	22197.9
389	114	26.3	NA	30.6	1	21	1	0	0	0	1125.4	2031	1641.4	58962.3	648.7	533.4	181.3	876.8	2053.5	6236.3	8463.7	7989.5	971.6	9050	3514.3	1318.4	13724.4	300.9	1118.5	378.8	565.9	1076	414.7	38247.8	20050	1054.4	238.7	467.9	32148.9	1161	1013.6	4578	9028.7	30170.4	11919.3	13155.8	345.5	55320.4	26155.9
390	114	31.3	NA	30.6	1	21	1	0	0	0	895.7	1385.4	1726.5	74226.8	318.5	559.9	186.2	552	2051.3	7795.7	8169.7	8814.6	1013.9	9824.6	4176.6	1327.8	15614.9	294.4	1136.8	407.6	539.2	1038.1	396.6	41470.2	20248.1	991.5	220.6	419.3	40679.6	1268.8	1043.8	4618.5	9641	31184	13066.6	15655.7	430.5	58778.9	29070.1
391	114	35	NA	30.6	1	21	1	0	0	0	1293.4	1334.1	1532.9	71620.3	312.4	444.1	188.9	576.6	2021.9	7813.2	8574.6	6431.8	1003.5	9212.6	3567.7	1364.7	12824.2	294.2	1141.6	418.1	472.3	1042	363.8	50682.1	16631.5	1017.4	220.4	389.8	45064.9	1296.3	1103.7	3955	9182.8	35757.1	7888.2	12819.4	360.6	65950.1	37940
392	115	8.7	NA	25.1	0	19	1	0	0	0	1959.8	1972.8	1639.6	54908.5	406.8	532.2	211.1	812.5	3503.3	5076.3	9976.1	5401.4	1102	11466.4	3683.2	1540.3	11667	392.5	1303.2	415.8	586.9	1146	409.9	38631.2	27517.7	1460.6	296.4	1051.9	36870.1	1667.5	1526.5	7004.9	8377.5	34097.4	7571.8	15871.1	659.6	47535.5	25333.8
393	115	21.6	NA	25.1	0	19	1	0	0	0	1734.3	1262.9	1607	62553.7	322.4	395.4	177.4	581.6	2463.6	5834.9	9492.5	6344	824.6	10922.8	4120.9	1370.3	12796.1	343.3	1169.9	378.6	538.9	1129.3	420.2	46003.4	20434.3	968	244.4	513.1	39121.4	1519.7	1201.5	5864.2	8440.4	30945.2	9222.9	17715.4	475.3	54065.5	39321.9
394	116	10.3	33.3	22	0	18	1	1	1	1	1072.1	1759.8	1886.2	53381.2	371.4	563.6	176.4	693.3	3588.9	4262.6	8088.2	5495.4	1412.2	9111.7	2833	1360.7	8012.1	356.5	1174.8	362.9	607.1	1138.1	494.7	37720.3	32006	2994.8	276.4	1059.4	43431.2	1391.5	1495.3	5340.6	7813.8	43179	9145.2	11684.7	345.9	54714.4	19732.8
395	116	19	33.3	22	0	18	1	1	1	1	1584.1	1423.9	1801.6	53750.3	441.2	509.3	153.1	884.3	2463.6	3744.5	7750.6	5114.9	1024.9	10771.6	3640.8	1216.3	9805.3	286.8	1228.2	377.6	551.6	1051.2	519.2	38842.6	25342.7	1651.4	240.9	462.4	46774	1233.6	1211.9	5040.1	8779.4	50780.8	11618.4	14321.1	343.6	63913.1	34977.5
396	116	26.3	33.3	22	0	18	1	1	1	1	1300.8	1290.3	1706.9	56693.7	535.5	766.8	188.9	1021.9	3331	6471.1	7168.5	5852.7	1743.6	13051.3	3239.9	1475	11616.1	263	1308.7	451.8	503.8	1186.7	544.5	37390.8	25226.5	3513.5	279.5	450.8	42260.3	1379.9	1556.8	5567.9	9569.3	87288.9	10394.3	12373.9	467.9	59147	34789.9
397	116	30.3	33.3	22	0	18	1	1	1	1	1157.3	1058.9	1988.2	54342.5	468.3	918.5	224	1075.9	4383.7	4787.8	7045.5	6192.7	1660.2	10217.5	1860.8	1554.9	9468.2	450.2	1115.7	403.5	702.3	1142.6	473.4	38467.2	17126.5	3666.3	285	1517	40368.6	1582.4	1869.4	4638	8246.7	68409.4	9801.2	6218.1	312.9	62415.6	36580.4
398	117	9.4	NA	24	0	32	1	0	0	0	3171.6	1945.2	1821.6	47823.5	385.7	618.8	213.4	684.6	2836.7	4424.5	9859	11639	1096.7	9812.9	4354.5	1510.7	11098.3	392.3	1962	413.6	641	2030.3	397.4	49811.5	30673.8	1714.7	303.1	751	45308.9	1527.8	1242.3	4108.2	6703.7	43485.6	7207.2	14618.8	362.5	48203.3	16048.5
399	117	18.9	NA	24	0	32	1	0	0	0	2590.7	1668.6	1674.5	46620.8	248.2	716.9	202.2	595	2632.8	4742.5	8478.1	14508	944.4	9700.1	4886.1	1646.6	12161.6	330	1804.3	416.5	580.8	1797.6	399.8	44887.3	24709.9	1351.7	295.2	433	47930.7	1627	1356.6	4260	6286.6	32748.9	9590.3	15865.3	355.2	50028.9	17642.8
400	118	9.4	NA	19.8	0	19	1	0	0	0	1127.3	1818.1	1390.1	68606.8	385	445.5	244.1	762.9	2545.2	6994.2	9869.1	7826.1	997.8	14392.3	4397	1365.7	11343.5	305.2	1427.6	461.6	490.2	1234.4	367.8	43283.2	42279.6	1755.5	304.1	597.4	41710	1783	1335.7	8908.4	11120.5	32753.7	7651.4	17579.2	433.1	53120.9	42258
401	118	21	NA	19.8	0	19	1	0	0	0	1832.1	1685.6	1398.7	74360.2	593.2	398.4	249.6	940	2289.2	6459.1	8434.8	6660	666.5	15018.2	4775.5	1582.6	14533.4	304.8	1584.7	468.3	481.4	1208.4	365.7	40055.1	31715.7	896.4	256	362.1	43940.9	1822	1351.2	8569.1	10308.9	11534.7	10222.1	18334.9	385.4	50908.6	33549.6
402	119	9.1	NA	34	0	25	0	0	0	0	1911.7	2240.5	1580.5	42834.2	276	626.7	191.5	498.6	2954.3	4971.7	10371.4	4253.6	1335.2	8139	3591.5	1535.7	10261.7	344.9	1412.1	434.6	703.1	1075	404.5	43430	19952.8	2082	304.1	744.1	36373.2	1746.2	1336.1	5156.8	12084.7	44954	7911.8	14404.6	370.1	57098.3	10463.5
403	119	18.1	NA	34	0	25	0	0	0	0	2222.7	2172.1	1667.7	39064.5	297.8	612.2	173.6	539	2377.2	6417.9	12436.5	3307.3	1317.5	9790.4	3383.4	1402.5	11568	337.9	1329.6	450.2	750.6	1181.4	449.2	48167.4	17012.9	1845	313.9	507	31697.1	1524.8	1173.9	5199.9	11887.8	57422.1	6853.5	11094.3	390.1	66507.4	15042.2
404	120	11.4	NA	25.3	0	23	1	0	0	0	1336.4	2545.4	1959.8	48689.1	257.5	503.3	216.8	603.1	3240.5	5701.7	8272.6	7496.8	1001	11598.4	4867	1637.5	14705.8	324.2	1207.7	411.9	551.1	1166.4	439.5	48172.8	32404.2	1146.3	283.1	571	41846.4	1920.5	1623.3	5118.4	8963.8	28352	11627.9	17309.1	387.4	53955.4	14433.7
405	120	18.7	NA	25.3	0	23	1	0	0	0	4357.4	1999.7	1683.8	46609.1	383.7	412.5	192.3	704.1	4115.6	5008.8	8445.4	6811.7	1373.9	11610.9	3279.4	1314.5	14422.2	340.2	1049.4	397.2	539.3	1017.2	422.1	41206.6	25332.1	1720.4	292.8	694.8	39248.9	1663.7	1488.8	4250.7	6895.1	57887.4	6686.4	14905.3	337.9	53266.8	16856.1
406	121	11.9	27	46.6	0	27	1	1	1	1	917.9	2077.4	1587.1	46338.3	551.8	503.6	186.1	762.1	2949.7	6277.5	7548.8	4096.9	1628.5	10593.4	3810.4	2003.6	12341.8	327.8	1253.6	374.2	535.3	1129.5	504.9	43250.8	26154.1	911.2	321.9	521.6	42093	1425.9	1223.1	6513.8	7057.7	60258.2	12192.6	14422.8	423.9	53543.1	17379
407	121	19	27	46.6	0	27	1	1	1	1	1094.4	2057.9	1550.1	45864.5	467.5	576.3	172.6	782.6	2536.3	7887.4	9164.9	4644.2	1107.5	11225.4	3874.7	1713.9	12657.1	323	1254.3	369.1	551.6	1101.4	482.2	45176	24279.9	711.9	282.4	542.4	37959.5	1251.3	1140.4	6387.8	7242.6	33539	11181.9	15342.1	449.2	54318.9	20390.8
408	122	15.1	30.1	30	0	19	1	1	1	1	1288.3	1726.9	1692	61870.5	403.5	458.5	169.8	765.4	2191.5	6221.5	10970.8	5272.5	862.5	12127.2	2664.9	1133.8	15950.7	282.3	945.7	484.5	521.8	936.6	404.4	43661.7	26070.6	1097.6	282.6	539.7	48493.4	1194.7	1143	5267.3	9347.5	37205.3	11959.4	9321.9	331	52092.1	24922
409	122	19.4	30.1	30	0	19	1	1	1	1	1063.8	1606	1657.5	55909	410	472.3	183.1	707.7	2581.6	6408.9	10614.4	5896.4	987.8	11801.6	3053	1207.7	15371.8	319.8	1020.1	471.5	488.9	967.1	378.3	42112.6	25900.8	1438.8	271.3	523.9	42598.7	1214.7	1109	4826.4	7587.9	44764.6	11394.8	10208.4	326	50595.8	31296.9
410	122	27.4	30.1	30	0	19	1	1	1	1	1924.8	1372.8	1644.8	54033.7	455.6	597.1	173.8	974.4	2777.4	6436.8	9894	7164.8	1290.2	11217.9	2647.7	1290	15703.1	277.5	1004.6	476	525.8	1010.1	390.5	39641.6	19629.6	2027.3	305.9	576.8	44500.4	1248.2	1279.7	4259.3	8275.5	58294.5	9863.5	7383.3	330.4	43201.8	31909.7
411	123	11.4	29.6	36.2	0	23	0	1	1	1	801.5	2014	1763.4	49375.9	431.6	677.1	215.5	624.8	3902.6	2626.6	8525.3	5663.4	1539.4	9247.2	3166.9	1868	11006	370.6	1455.3	404.7	582.2	1146	423.9	46252.2	19890.6	1753.8	344.6	981.7	35434.5	1539.3	1557.9	4287	6939.6	58892.6	11656	12222.2	367.9	57827.2	16568.1
412	123	21.6	29.6	36.2	0	23	0	1	1	1	664.7	1261.5	1763.3	50198.7	358.8	932.7	197.4	658	3691.4	2843.2	8282.8	9445.4	1389.8	8549.2	3404.3	1744.7	12732.2	348.1	1559.5	352.5	583.3	1087.5	408.5	42975.2	13018	1535.8	282	846.2	35309.2	1529.4	1577.2	3212.4	6710.1	49769	14203.2	11678.4	337.4	52756.3	16152.5
413	123	25.6	29.6	36.2	0	23	0	1	1	1	597.9	1328	1635.8	60588.5	365	854.1	174.8	898.6	2723	3798.9	8198	12639.2	1051.4	10095.4	3483.6	1760.8	14438.8	298.7	1493.2	354.2	526.8	1135.4	396.1	43321.3	12533.4	1237.1	270.9	605.2	38744.4	1520	1521.3	3363.5	8194	34178.1	12803.5	11818.8	310.4	51104	22894.3
[truncated: 1,086 more columns]
